# Supplementary material for: The Impact of Social Media Videos on Quantitative Health Outcomes: Systematic Review
Source: JMIR Infodemiology. 2026 Feb 19;6:e77578. doi: 10.2196/77578 (PMC12919906; doi:10.2196/77578)
Supplement: Multimedia Appendix 2 [file infodemiology-v6-e77578-s002.xlsx]

## Sheet: Appendix 2
			Population	Study design				Intervention
Study	Name and year	Location	Health condition of interest	Study design/dutation/location	Participants/number of particpants recruited (analysed)	Participant age (mean [sd] unless otherwise stated)	Participant gender (% female)	Video - Platform/Title/Length/Description	Comparator(s)/description	Delivery of intervention	Primary outcomes and measures	Data collection method	Outcome type(s): Self-reported/ observer reported/ objectively measured	Outcome measure timepoints	Conclusions from individuals studies
1	Gunjiganvi 2023 [44]	India	Anxiety, depression, insomnia during COVID-19 pandemic	RCT 5 months Level III COVID-19 healthcare centre	Frontline healthcare workers (HCWs) actively involved in the care of COVID-19 patients Video: 39 (30) Control: 40 (32)	Video: 33.3 (6.5) Control: 31.9 (6.3)	Video: 11 (37%) Control: 11 (35%)	YouTube Yoga nidra for beginners by Swami Niranjanananda Saraswati 30min HCWs were asked to lie comfortably in a supine position on the floor, listen to yoga nidra instructions with eyes closed, and relax for 30 minutes.	Relaxation-to-music: HCWs were asked to lie comfortably supine while listening to deep sleep music with eyes closed, and relax for 30min	YouTube links were messaged to participants every day over 15 days of COVID-19 duty period. Participants were reminded twice daily to undergo the activity	Depression: PHQ-9 Anxiety: GAD-7 Insomnia: ISI	Online questionaire	Self-reported	1. Before 2. After the COVID-19 duty	Yoga nidra developed over digital platform significantly helped in the improvement of depression, anxiety and insomnia
2	Cioffi 2023 [45]	USA	Anxiety and Stress	RCT 1 month High school	Healthy high school students between 14 and 18, who were able to participate in physical activity of at least moderate intensity Video: 14 (14) BOXVR: 14 (14) Control: 14 (14)	Video: 15.5 (1.2) Control: 16.2 (1.1) BOXVR: 15.5 (1.1)	Video: 13 (93%) Control: 7 (50%) BOXVR: 9 (64%)	YouTube 10 Minute Beginner Boxing Workout 10min Produced and led by a personal trainer who guided participants through a beginner boxing workout, squats, ducks, hooks and jabs.	BOXVR: an Oculus Rift off-the-shelf game released in 2019 in which they must duck/squat to avoid obstacles and jab/uppercut to hit targets. They were also provided with 2 touch controllers that allowed them to "punch" while 2 sensors tracked their movement and ensured that the participant did not leave the designated exercise area Control: did not complete any of the exercises	Directly shown in a clear area of a quiet classroom with limited distractions. 3 weeks, 5 sessions a week (15 exercise sessions 10minutes in length)	Anxiety : PASF Stress: PSES Executive function: TMT A and TMT B	PASF and PACES: Digital form PSES: Digital form	Self-reported Objective	1. Baseline 2. Checkpoint1 (Week 1) 3. Checkpoint 2 (Week 2) 4. Checkpoint 3 (Week 3) 5. Checkpoint 4 (Week 4/FU)	The BOXVR group reported significantly lower stress levels than the guided video group, and significantly better TMT A and B scores than the control group. BOXVR group showed a significant improvement in stress levels and TMT B performance.
3	Niederkrotenthaler 2020 [46]	Austria	Depression and suicidal thoughts	RCT 4 months Online	Individuals aged 18 to 24 years with suicidal thoughts and Major Depressive Disorder (MDD) Video: 81 (81) Control: 77 (77)	Video: 19.7 (1.9) Control: 20 (2.1)	Video: 76 (94%) Control: 72 (94%)	YouTube Thinking aloud. Jule about her depression 5min41s The desription of a 23-year old adult who suffers from depression. She described the symptoms including suicidal thoughts, positive effective of psychiatric medication and behavioural therapy on her and advised others to seek help when experiencing similar situations. In total, she mentioned symptoms that are consistent with a depression s…	Control video: YouTube Vaccination: The true problem behind the risk 5min40s A young adult describing the common assumptions and evidence behind vaccination. The message was slightly edited to make it the same length as the intervention material. Further, in order to provide some sort of suicide prevention information to all participants including the control group, the film of the control group …	Embedded in Social Science Survey after participants complete baseline questionnaire and randomization	Suicidal ideation: Suvival Coping Beliefs Subscale of the Reasons for Living Inventory	Online questionaire	Self-reported	1. Before 2. Immediately after intervention	Personal stories of how to cope with depression appear to have a beneficial effect on individuals with some degree of depressive symptoms and suicidal ideation.
4	Mifflin 2012 [59]	Canada	Pre-operative anxiety	RCT Duration not mentioned Anaesthesia room	Paediatric patients aged 2 to 10 years, ASA physical status I or II, who had no previous exposure to anaesthesia or surgery, and who presented for ambulatory surgery Video: 44 (42) Control: 47 (47)	Video: 4.7 (2.3) Control: 4.8 (2.1)	Video: 18 (42%) Control: 16 (34%)	YouTube Title and length not reported Participants were asked videos that they enjoyed viewing at home, and a similar clip was found on YouTube for the child to view during induction	Anaesthetists used their usual distraction techniques (imagery, storytelling, game-playing, nonprocedural talk, or humour)	Viewed through large screens playing the pre-selected video clips	Per-operative anxiety: Modified Yale Preoperative anxiety scale (mYPAS)	Observer	Observer reported	1. Baseline 2. After intervention during anaesthesia induction	Playing video clips during the inhaled induction of children undergoing ambulatory surgery is an effective method of reducing anxiety.
5	Abbasi 2021 [47]	Pakistan, Saudi Arabia, Malaysia	Dental procedure related anxiety	RCT 4 months Department of paediatric dentistry	Children 6 to 11 years who previously had no dental treatment or visit history Video: 40 App: 40 Tell-Show-Do: 40 Control: 40	Video: 8.2 (2.3) App: 6.8 (2.1) Tell-Show-Do: 7.5 (2.3) Control: 7.3 (1.7)	Video: 21 (53%) App: 19 (48%) Tell-Show-Do: 23 (58%) Control: 18 (45%)	YouTube Title and length not reported Various songs available on YouTube which joyfully explains to the children about different dental treatment that are available, along with oral hygiene maintenance methods and their importance with it.	Little lovely dentist App: The application consists of various activities which include restorations, fissure sealants, extractions, brushing, and playfully explaining oral hygiene methods to the child. Tell-Show-Do (TSD): verbal explanation for the dental procedure appropriate to the developmental level of the child; demonstration of various instruments given to the child in a friendly manner to…	Shown to children just before their dental procedure	Anxiety : HR and FIS (facial image scale)	Heart rate: with a Finger Pulse Oximeter YP-1 Distress level by using facial image scale (FIS)	Objective Observer reported	1. Before 2. After intervention and prophylactic dental procedure	"Dental songs" videos can alleviate dental anxiety experienced by paediatrics patients
6	Egerton 2022 [48]	Australia	Knee Osteoarthritis (OA) pain and kinesiophobia	RCT 17 days Online	Osteoarthritis patients who were aged 45 years or over, and experienced activity-related knee pain during the previous 3 months or told by a health professional that they have knee OA Video: 296 (274) Control: 293 (273)	Video: median 55 (IQR 50- 62) Control: median 54 (IQR 50-61)	Video: 198 (67%) Control: 190 (65%)	Vimeo Have you got knee pain? Watch this video 12min Video incorporated contemporary recommendations for education for people with knee OA, common barriers to lifestyle behaviours among people, adult learning principles, and health behaviour change theory. The video combined animated and still diagrams and figures plus approximately 50s of footage of real people talking about their OA experiences…	Control video 12min Video based on freely available knee OA written information resources from a credible patient advocacy organisation (Musculoskeletal Australia). The video contained animated text and still diagrams, figures and photographic images, with information conveyed predominantly via voice-over. Content reflected typical education about knee OA; provided as biomedically based-informati…	Embedded via online survey platform Qualtics and shown after consenting, completing demographic information, baseline assessment of primary and secondary outcomes Participants were unable to progress past the video before 12min had elapsed to increase likelihood of watching the video	Self-efficacy for managing OA pain: ASES-Pain Kinesiophobia: BFMS	Online quesionaire	Self-reported	1. Before 2. Immediately after the intervention	An educational video based on an empowerment and participatory discourse improved pain self-efficacy, and reduced kinesi-ophobia in people with knee OA more than a video based on a disease and impairment discourse, although the dfferences between groups were small to moderate and it is unknown if effects persist beyond the same day or translate into effective self-management behaviours.
7	McDonough 2022 [49]	USA	Physical activity (PA)	RCT 12 weeks University	Young individuals aged 18 to 35 years with below national level physical activity over the last month Video: 32 (32) Control: 32 (32)	Video: 22.7 (3.1) Control: 23.0 (3.7)	Video: 23 (72%) Control: 25 (78%)	YouTube Title and length not mentioned Weekly aerobic and muscle-strengthening PA videos. The video contained sedentary behaviour (SB)-related content, PA-related content and/or home-based aerobic and muscle-strengthening workouts that participants could follow along to on-screen. In addition, high-quality PDF files containing written versions of the workouts were linked directly under YouTube vi…	Control videos: general health content Weekly general health education YouTube videos with no PA-related content over 12 weeks. Videos contained no PA related content. Rather covered a variety of general health education topics relevant to young adults (e.g. nutrition, anxiety, mental health).	Participants were instructed to subscribe to the YouTube channel for their respective study group and turn on upload notifications icon, which ensured that participants would be immediately notified via email when each video was uploaded to the study channel. One YouTube video per week were uploaded to each channel. Participants were asked not to consume other PA-related YouTube videos during the…	Level of moderate-to-vigorous physical activity: min/day	Self-reported demographic information, anthropometric measures: online questionnaire Daily minutes in MVPA, LPA, SB and sleep quality: Wrist-worn ActiGraph Link GT9X accelerometer (ActiGraph)	Objective	1. Before 2. After	A remote, home-based YouTube video-delivered Physical activity intervention grounded in SDT significantly improved young adult's free-living MVPA, muscle-strengthening AP and sleep efficiency.
8	Mizuta 2024 [50]	Japan	Physical activity (PA)	3-arm RCT 16 weeks University	Individuals aged 18 and 30 years at the time of obtaining consent, who owned a smartphone or computer and had internet access, and did not belong to an exercise community such as a sports club. Video: 16 (16) Metaverse: 16 (16) Control: 16 (16)	Video: 22.5 (2.0) Metaverse: 22.9 (1.4) Control: 22.0 (3.4)	Video: 10 (63%) Metaverse: 10 (63%) Control: 11 (69%)	YouTube Title not mentioned Approximately 5min Created by a physical therapist to increase their physical activity. The content and time of the video were identical to those of the metaverse group. The load setting was approximately 4-8 METs to train the trunk and the upper and lower extremities.	Metaverse: The researcher created a metaverse space for watching exercise videos. Users could enter a room to watch exercise videos with their avatars, which were their own alter egos and other avatars. They were instructed to do the exercise while watching the videos Same video and length. Control: Spent 8 weeks as usual, without any special instructions or delivery of videos.	The YouTube group was sent a message with the URL to access the exercise video every Monday. The YouTube group could watch videos at their preferred times by clicking on a link. video update reminders were sent every week.	Physical Activity: the short form of the international physical activity questionnaire. Total physical activity was measured as average amount of vigorous physical activity, the amount of moderate activity, and the amount of walking (METs minutes/week). A MET is defined as the amount of energy required for a person to sit quietly.	Questionnaire Weight and frailty tests were assessed by a physical therapist	Self-reported	1. Before 2. After	Delivering exercise videos through metaverse space can increase physical activity in young adults by providing a gathering space for individuals similarly motivated for exercise practice. This way, the sense of isolation during exercise is reduced compared with merely distributing videos on YouTube.
9	Brunner 2023 [51]	Switzerland	Fear of topical corticosteroid use in atopic dermatitis	RCT 1.5 years Paediatric skin centre	Families of child with atopic dermatitis, aged 0 to 5 years Video: 21 (21) Control: 19 (19)	Video: Parent - median: 35 (Range 29 - 44) Child - median:7 months (Range 2- 43) Control: Parent - median: 33 (Range 26 - 40) Child - median: 22 months (Range 3 - 65)	Video: Parent - 18 (86%) Child - 11 (53%) Control: Parent - 18 (95%) Child - 7 (37%)	Vimeo What is atopic eczema; Cause of atopic eczema; Skin care for atopic eczema; Treatment of atopic eczema; Living with atopic eczema; Atopic eczema - summary 6 videos. Mean: 4min30s (Range: 3min29s to 5min59s) Videos discussed the following topics: basic information about atopic dermatitis; its causes and possible trigger factors; guidance on daily gentle skin care including the concept of the…	No intervention	Parents of the intervention group were sent an online link to the education videos and asked to watch them at least once before study visit (T2), which took place 1 to 4 weeks after baseline visit (T1).	Fear of TCS: TOPICOP Quality of life: FDLQI Disease severity: SCORAD	Uncertain	Self-reported Observer reported	1. Baseline visit (T1) 2. study visit 1 - 4 weeks after (T2), immediately before first expert consultation 3. 3-months follow-up (T3)	Parents of children with AD experience reduced TCS fear after online video education with the method of storytelling, but does not significantly impact on family quality of life or disease severity.
10	Oppenheimer 2024 [52]	United States	Stress	2-arm crossover RCT Uncertain duration University	Adults and if <18 with parental consent. Has not consumed alcohol within 12 hours. Had not eaten a meal within 60min YouTube then social media: 30 (30) Social media then YouTube: 29 (29)	YouTube then social media: 24.4 (1.9) Social media then YouTube: 29.4 (2.3)	YouTube then social media: 21 (70%) Social media then YouTube: 20 (70%)	YouTube A playlist of 8 videos 1). Neutral Emotion Pictures video (1min25s); 2). Kids Try 100 years of the most expensive foods (9min37s); 3). 29 commercial tricks we always believed (12min00s); 4). Crushed by a giant 6ft Water balloon - the Slow Mo Guys (8min58s); 5). Gravity visualised (9min58s). 6). Things you did not know the use of (5min19s); 7). Things you're consuming wrong (7min29s); 8). …	Social media arm: Browse of Facebook or Instagram accounts for a total of 20minutes	View on personal cell phone of a non-evocative YouTube playlist. Participants worn headphones to avoid distracting each other	Stress response: Heart rate (monitor); salivary cortisol levels	Arm-band heart rate monitors Saliva samples Questionnaire	Objectively measured	Saliva samples: baseline After T1 (first intervention) After T2 (second intervention) Heart rate: monitored continuously. Calculated average for baseline, T1, interim and T2 Questionnaire: at the end	Both heart rate and cortisol decreased over the duration of the experiment, irrespective of the type of cell phone activity or the order of treatments. There was no indication that age, sex, habits of social media use, or psychometric parameters moderated the physiological response to cell phone activities.
11	Peng 2021 [53]	Taiwan	Cardiac catheterisation (CC) for coronary artery disease	Quasi-experimental 15 months Cardiovascular outpatient department	Outpatients with suspected or established CAD who were scheduled to undergo elective CC Video: 150 Control: 150	Video: 62.9 (9.8) Control: 65.6 (10.2)	Video: 24 (16%) Control: 36 (24%)	Social media platform (not specified) 11min Title not mentioned The video discusses four parts: introduction to CAD; indications for CC and Percutaneous coronary intervention (PCI); precautions after CC or PCI; essentials of primary or secondary prevention of CAD	Received traditional ward-based patient education, including informed consent for CC by physicians and standard education and handouts on CC by clinical nurses before the procedure.	Before the procedure, the patients were given the link to the social media website, and after searching for the video using keywords, they could watch it online as many times as they wanted on their own mobile devices. This was given in addition to the traditional education given in the control group	Self-reported health status: EQ-5D-5L; EQ-VAS Spiritual wellbeing: FACIT-Sp-12	Questionnaire Outcome analysis post-discharge follow-up	Self-reported	1. After intervention before CC 2. After the procedure prior to discharge 3. First return to cardiovascular outpatient department discharge	The pre-procedural intervention of watching an online instructional video could more effectively improve the quality of holistic healthcare before discharge (after CC) and in postdischarge follow-up compared to traditional ward-based patient education.
13	Kim 2019 [54]	Korea	Preoperative anxiety in colorectal cancer surgery	Pre-post study 16 months Department of surgery, university hospital	Patients between 20 and 75 years who were scheduled to undergo elective surgery for colorectal cancer (CRC) with curative intent Total: 32	57.9 (10.3)	8 (25%)	YouTube Surgery experience video for colon cancer surgery patients, Seoul National University Bundang Hospital (Translated from Korean) 5min The video described the course of the operation day, conditions of the operating theatre, operational procedure, and encouraging messages from the anesthesiologist and attending surgeons. In this video, 3 attending surgeons appear and explain to each other i…	Not applicable	The video was watched using a variety of tools 1 day before surgery, after bowel preparation: digital monitor device connected to a smart bed system in the hospital, any device with internet access to enter the video URL, or mobile device with QR code scanning.	Anxiety about surgery anaethesia: APAIS-A; APAIS-I	Questionnaire	Self-reported	1. Before, one day before sugery, after bowel prep 2. After watching the video, at least 2 hours later	The informational internet-based video was an effective tool to reduce preoperative anxiety.
12	Altay 2024 [55]	Turkey	Pre-operative anxiety	Prospective cohort study 1 year Hospital	Patients aged 18 to 50 years without any systemic co-morbidities and with a clinical indication for extraction of impacted mandibular third molars. Video: 30 Non-video: 30	Video: 23.8 (6.7) Non-video: 27.9 (8.8)	Video: 23 (77%) Non-video: 18 (60%)	YouTube No restrictions on title or length Videos surrounding how to perform an impacted tooth extraction, and did not contain any information about complications or postoperative care. Differentiated between those that watched actual surgical videos, and those who had watched animated videos of surgical procedures	Participants asked not to watch any social media video	Participants watched in their own times	Pre-operative anxiety: S-anxiety scores and T-anxiety scores	Uncertain	Self-reported	1. One week before the surgery 2. On the day of the surgery	Watching videos before the opration may be associated with patients' anxiety levels
14	Smejka 2022 [56]	UK	Depression and insomnia	Pre-post Study Not report Online	Adults over 18 years old Total: 835	Overall: 28.2 (9.6)	Overall: 788 (95%)	YouTube Channel name: "GentleWhispering" 2min The video includes an assortment of popular auditory triggers shot in a "point-of-view" style and presented by a popular ASMRtist. ASMR experiencers	Same video ASMR non-experiencers	Embedded within online survey platform Qualtrics	Mood: SDHS	Online questionnaire	Self-reported	1. Baseline before watching the video 2. Immediately after watching the video	ASMR videos have the potential to be used to improve mood and reduce arousal with implications for alleviating symptoms of insomnia and depression.
15	Tazeoglu 2022 [57]	Turkey	Poor diet and eating habits	Retrospective cohort study 2 months University	Undergraduate and associate degree students Total: 1160 Watching food video: 875 Not watching food video: 243	Videos: 21.7 (1.9) Non-food videos: 22.3 (1.5)	Video: 430 (49%) Non-food videos: 167 (69%)	Any food videos on any social media platforms	Any non-food videos	Non-interventional; self-reporting on questionnaire	Weight: Kg BMI (kg/m2/)	Questionnaire In-person anthropometric measurements	Objectively measured	1. Single point survey	Watching food videos on social media causes an increase in the urge to eat and BMI.
16	Shin 2025 [58]	Korea	Insomnia	Cross-sectional study 7 days Online	Adults 18 years or above and has used the YouTube channel at least once to address their sleep problems Total: 441	Not reported	382 (87%)	YouTube Videos were found on one YouTube channel: Brainer Jay's Deep Sleep Guide The content was designed and produced as a sleep aid for Koreans’ sleep difficulties by experts in collaboration with sleep medicine doctors, an internationally accreditated meditation teacher, a classical music producer, a sound engineer, and others. Each piece of content was developed based on scientific evidence a…	Not applicable	Direct access on the selected YouTube channel	Sleep quality: Korean version of the Pittsburgh Sleep Quality Index and the Sleep Health Index	Online questionnaire uploaded onto a YouTube channel	Self-reported	1. Single point survey 2. Participants were asked about their subjective sleep quality before and after using the content	This survey showed the effectiveness of YouTube-delivered Mind-Body interventions developed by experts.
