# Supplementary material for: The Impact of Social Media Videos on Quantitative Health Outcomes: Systematic Review
Source: JMIR Infodemiology. 2026 Feb 19;6:e77578. doi: 10.2196/77578 (PMC12919906; doi:10.2196/77578)
Supplement: Multimedia Appendix 3 [file infodemiology-v6-e77578-s003.xlsx]

## Sheet: Comprehensive extraction
		Study information										Study aim		Study design										Population					Intervention
No	Study	Title	Country	Email	Conflict of interest	Ethics	Journal	Year of publication	Protocol Registered?	Location of registration and identifier	Funding	Study aim	Study conclusion	Study design	Study dates	Study duration	Study location	Pilot study? Y/N	Detail of pilot study	Blinding	Randomization	Sample size calculation	Study design frameworks used	Health condition of interest	Population	Eligibility criteria (Inclusion/Exclusion)	Post-randomization exclusion	Participant recruitment	Arm	Number randomized (For RCT Only)	Number analyzed	Age (mean/median)	total	SD	IQR	Min-max	Gender: N of females	Gender (% emale)	total	Group differences	Duration of intervention	Video intervention - Platform	Video delivery	when delivery	Reminder? Y/N	reminder_how	Video title	Video length	Description of the video
1	Gunjiganvi 2023 [44]	Efficacy of Yoga Nidra on Depression, Anxiety, and Insomnia in Frontline COVID-19 Healthcare Workers: A Pilot Randomized Controlled Trial	India	gunjiganvi@gmail.com	None	Y	International Journal of Yoga Therapy	2023	Y	Clinical Trials Registry of India (REF/CTRI/2020/07/026609)	Not reported	Evaluate and compare the efficacy of relaxation to music and yoga nidra on the mental health of frontline healthcare workers during the pandemic	Yoga nidra developed over digital platform significantly helped in the improvement of depression, anxiety and insomnia	RCT	09/2020 - 02/2021	5 months	Level III COVID-19 healthcare center	Y	Non-randomized study Two groups of 5 patients each Estimate the required sample size	Open-label All participants were informed about both study interventions, and all digital content was delivered to them before randomization	1.Computer-generated list of random numbers, and allocation was followed in sequentially numbered sealed envelopes 2. Block randomization method was used to draw a random number between 1 and 66, with 33 allocated to each group 3. The envelopes were opened by a person not involved in the study, and participants were randomly allocated in sequence into the Relaxation-to-Music or Yoga Nidra Group	1. Based on previous pilot study using nonrandomized participants 2. assumed reduction between baseline and postintervention anxiety scores in the Relation-to-Music and Yoga Nidra Groups of 25% and 60% respectively, with a 95% confidence interval and 80% power of the study 3. Estimated sample size required in each of the two groups: 27 4. After adjusting for 20% loss to follow-up: 33 5. Continuou…	CONSORT CLARIFY	Mental health - anxiety, depression, insomnia	Frontline HCWs (physicians, residents, staff nurses)	Inclusion: Frontline healthcare workers (HCW; physicians, residents, staff nurses) with knowledge of English language who were involved in the active care of the COVID-19 patients and gave consent to participate Exclusion: HCWs who became symptomatic of COVID-19 during the study period and needed hospitalization; HCWs with prior yoga or yoga nidra experience	Withdrew after consent (n=4); completed < 9 days of intervention practice (n=5)	Contacted by phone and briefed in detail about the study 1 day before their scheduled duty at the healthcare center.	Video	39	30	32.97	989.1	6.47	NA	NA	11	37	30	No significant difference between the two groups (p>0.05)	Every day during a 15-day period (i.e. the duration of the COVID-19 duty period)	YouTube	YouTube links delievered using a smartphone	All digital content was delivered before randomization All participants were informed about both interventions Relevant YouTube links were delievered using smartphone after randomization	Y	Twice daily for the entire study period	Yoga nidra for beginners by Swami Niranjanananda Saraswati	30min	HCWs were asked to lie comfortably in a supine position on the floor, listen to yoga nidra instructions with eyes closed, and relax for 30 minutes.
1																											Withdrew after consent (n=4); completed < 9 days of intervention practice (n=4)		Other: Relaxation-to-music	40	32	31.85	1019.2	6.32	NA	NA	11	35	32		Every day during a 15-day period (i.e. the duration of the COVID-19 duty period)	YouTube	YouTube links delievered using a smartphone	All digital content was delivered before randomization All participants were informed about both interventions Relevant YouTube links were delievered using smartphone after randomization	Y	Twice daily for the entire study period	Yellow Brick Cinema —Relaxing Music. 30-minute-deep sleep music: Calming music, relaxing music, soothing music.	30min	HCWs were asked to lie comfortably supine while listening to deep sleep music with eyes closed, and relax for 30min
2	Cioffi 2023 [45]	BOXVR Versus Guided YouTube Boxing for Stress, Anxiety, and Cognitive Performance in Adolescents: A Pilot Randomized Controlled Trial	USA	Not reported	None	Y	GAMES FOR HEALTH JOURNAL: Research, Development, and Clinical Applications	2023	N	NA	AVL is funded by an R21 DC018101 Early Career Researcher grant from the National Institute on Deafness and Other Communication Disorders (NIDCD).	Investigate the impact of chronic exercise with and without virtual reality (VR) on anxiety, stress, and executive function in a cohort of adolescents	The BOXVR group reported significantly lower stress levels than the guided video group, and significantly better TMT A and B scores than the control group. BOXVR group showed a significant improvement in stress levels and TMT B performance.	RCT	Exercise sessions: 19/07/2021 - 06/08/2021 Follow-up: 13/08/2021	1 month	High School	N	The study is a pilot study	Not reported	Block randomization: after student enrollment, a person external to the testing and intervention created a sheet with 14 slots per group and used an excel random generated number to create the group allocation.	Not reported	CONSORT, Physiotherapy Evidence Database (PEDro) scale	Anxiety and Stress in adolescents	Healthy high school students	Inclusion: Healthy high school students between 14 and 18 Able to participate in physical activity of at least moderate intensity Exclusion: None	None	Participants were recruited from a public high school in suburban New York through science classes and through email.	Video	14	14	15.5	217	1.2	NA	NA	13	93	14	Not mentioned	5 times a week for 3 weeks (15 exercise sessions 10minutes in length)	YouTube	Direct showing in a clear area of a quiet classroom with limited distractions.	After consenting, demographic information and randomization	N	NA	10 Minute Beginner Boxing Workout	10min	Produced and led by personal trainer Michelle Sims, guided participants through a beginner boxing workout. Squats, ducks, hooks and jabs
2																													Other: BOXVR	14	14	15.5	217	1.1	NA	NA	9	64	14		5 times a week for 3 weeks (15 exercise sessions 10minutes in length)	BOXVR, Oculus Rift HMD, equipped with an earpiece for auditory immersion	Took place in a clear area of a quiet classroom with limited distractions.	After consenting, demographic information and randomization	N	NA	All Night	10min	BOXVR, (steam) an Oculus Rift off-the-shelf game released in 2019 that has previously been used for physical rehabilitation in adults with balance disorders, was run on Steam software. It places participants in a virtual gym scene in which they must duck/squat to avoid obstacles and jab/uppercut to hit targets. They were also provided with 2 touch controllers that allowed them to "punch" while 2 …
2																													Control	14	14	16.2	226.8	1.1	NA	NA	7	50	14		None	None	Did not participate in any exercise in relation to this study, but completed cognitive tests and anxiety/stress measures over the same intervals as the other cohorts	NA	N	NA	NA	NA	NA
3	Niederkrotenthaler 2020 [46]	Effects of awareness material featuring individuals with experience of depression and suicidal thoughts on an audience with depressive symptoms: Randomized controlled trial	Austria	thomas.niederkrotenthaler@meduniwien.ac.at	None	Y	Journal of Behavior Therapy and Experimental Psychiatry	2020	Y	German Clinical Trial Registry, DRKS00015095	None	Examine the effects of a suicide preventive short film on depression compared with a control group in a vulnerable audience with self-reported depressive symptoms and suicidal ideation.	Personal stories of how to cope with depression appear to have a beneficial effect on individuals with some degree of depressive symptoms and suicidal ideation.	RCT	07/2018 - 11/2018		Online In Germany			Both participants and researchers were blinded to group assignment. Blinding success was assessed by asking respondents to indicate what group they think they have been allocated to on the final page of the survey (Intervention, control, don't know)	Participants were automatically randomly allocated to either the intervention or the control group using the urn randomization function in Social Science Survey. In this study, the urn contained two ballots with group assignments, which were randomly and automatically drawn for each participant without replacement. After both ballots were drawn, the urn was automatically re-filled. An allocation …	Based on a power analysis with G*Power 3.1.9.2 (Faul, Erdfelder, Lang, & Buchner, 2007), for an ANCOVA model with four groups (study groups: Group #1, Group #2 (control group); vulnerability: dichotomized score of symptoms of depression), using an alpha-level of 0.05 and a power of 0.80, a total sample size of 106 participants was required to detect an effect size of 0.275, which would be consist…	None	Depression and suicidal thoughts	Individuals with suicidal thoughts and Major Depressive Disorder (MDD)	Inclusion: Age 18-24 years, sufficient knowledge of German to read a German-language text, and the following symptoms: suicidal thoughts or suicide attempts within one year AND at least two of the following symptoms in accordance with DSM-IV Criteria for Major Depressive Disorder (MDD): Depressed mood; decreased interest or pleasure in most activities; significant weight change or change in appet…	Intervention group: 18 discontinued participation before completing T2 Control group: 30 discontinued participation before completing T2	Online invitation to participate in a study on the effect of health-related awareness material.	Video	81	81	19.7	1595.7	1.9	NA	NA	76	93.8	81	Participants with symptoms amounting to screening positive for moderately severe or severe depression (n = 121, M = 4.05, SD = 1.06) had higher scores in baseline suicidal ideation (t(156) = −4.59, P < .001) than those without symptoms of at least moderately severe depression (n = 37, M = 3.14, SD = 1.06). No significant difference in other characteristic.	Duration of the video (5:41min)	YouTube	Embedded in survey All materials were provided online with Social Science Survey. Published on YouTube by Friends for Life, a German suicide prevention organization targetingadolescents (www.frnd.d)	After baseline questionnaire and randomization	N	NA	Thinking aloud. Jule about her depression	5:41min	Published by Friends for Life, a German suicide prevention organization targeting adolescents. In the video, 23-year old Jule from Germany is sitting on a swing in a public park and starts with saying "I am Jule... I am a friend for life because I think it is important to increase awareness about depression, and because it also personally affects myself." Jule then describes the symptoms she exp…
3																													Control video	77	77	20	1540	2.1	NA	NA	72	93.5	77		Duration of the video (5:40min)	YouTube	Embedded in survey All materials were provided online with Social Science Survey. Published on YouTube by Friends for Life, a German suicide prevention organization targetingadolescents (www.frnd.d)	After baseline questionnaire and randomization	N	NA	Vaccination: The true problem behind the risk	5:40min	Mai starts with “Ohoh, this is about vaccination., You might think that everything has been said about vaccination”. She then focuses on common assumptions she labels as wrong myths, e.g. that the pharmaceutical industry buys physicians and does not disclose all risks related to vaccination, or that side effects are very severe and frequent but largely underreported. She then continues to highlig…
4	Mifflin 2012 [59]	Streamed Video Clips to Reduce Anxiety in Children During Inhaled Induction of Anesthesia	Canada	jill.chorney@iwk.nshealth.ca.	None	Y	Anesthesia & Analgesia	2012	N	NA	IWK Health Centre Recruitment and Establishment grant		The goal of this study was to determine whether video distraction can be used as a clinical tool by anesthesiologists to help reduce anxiety in their pediatric patients.	RCT	Not reported	Not reported	IWK Health Centre, Halifax, Nova Scotia, Canad	N	NA	The observer was blinded preoperatively before the randomization of subjects was revealed, but they were not blinded during the induction phase.	After completing baseline measures, participants were assigned to either the experimental video distraction group or control using the method of sealed envelopes whose sequence had been determined by a random number generator.	Power analyses were conducted using G*Power 3.1.2.12 Estimates of effect sizes were made on the basis of previously demonstrated effects of interventions for anxiety at anesthesia induction. Patel et al. demonstrated a 12.2-point difference in mean mYPAS scores between a control group and a group of children playing a video game at anesthesia induction. Kain et al. evaluated a multimodal, family-…	None	Preoperative anxiety during induction	Paediatric patients aged 2 to 10 years, ASA physical status I or II, who had no previous exposure to anaesthesia or surgery, and who presented for ambulatory surgery	Inclusion: Healthy children between the ages of 2 and 10 years, ASA physical status I or II, who had no previous exposure to anesthesia or surgery, and who presented for ambulatory surgery. Exclusion: Children requiring surgery for emergency indications (e.g., appendectomy), those with language barriers, those with developmental disabilities, and those taking psychoactive medications.	In the video distraction group, 1 patient withdrew consent and 1 patient received premedication. Thus, 89 participants were used for the main study analysis.	Children who presented for ambulatory surgery at the centre	Video	44	42	4.7	197.4	2.3	NA	NA	18	41.8	42	Both video distraction (n = 42) and control groups (n = 47) were similar with respect to their ages, and their baseline characteristic measures. Five children in the study had their parents present at anesthesia induction (3 in the control group and 2 in the video distraction group). Surgical services and types of operations (ear, nose, throat, 57; urology, 7; general surgery, 4; dentistry, 15; a…	During induction	YouTube	Large screens playing the pre-selected video clips	During induction	N	NA	Not reported	Not reported	A list of age-appropriate video clips to choose from. Participants were asked what they enjoyed viewing at home, and a similar clip was found on YouTube for the child to view during induction.
																													Control	47	47	4.8	225.6	2.1	NA	NA	16	34	47		During induction	NA	NA	During induction	N	NA	NA	NA	Anesthesiologists used their usual distraction techniques (imagery, storytelling, game-playing, nonprocedural talk, or humor).
5	Abbasi 2021 [47]	The Efficacy of Little Lovely Dentist, Dental Song, and Tell-Show-Do Techniques in Alleviating Dental Anxiety in Paediatric Patients: A Clinical Trial	Pakistan, Saudi Arabia, Malaysia	naprosthodontist@gmail.com, dralam@gmail.com	None	Y	BioMed Research International	2021	Y	Clinicaltrials.gov NCT04833478	None	Determine the efficacy of three techniques, "little lovely dentist" mobile app, "dental video songs", "tell-show-do" in reducing dental anxiety	Behavior modification techniques like smartphone applications ("little lovely dentist"), and "dental songs" can alleviate dental anxiety experienced by paediatrics patients The "tell-show-do" technique although most commonly used did not prove to be beneficial, but increased anxiety level of the paediatric patients	RCT	08/2020 - 12/2020	4 months	Department of paediatric dentistry at Altamash Institute of Dental Medicine, Pakistan	N	NA	Uncertain in article Clinicaltrials.gov - Masking : Double (Investigator Outcomes Assessor)	Randomization through the lottery method	OpenEpi software was used to calculate the sample size by keeping a 95% confidence interval and the desired percentile of 50%. The estimated sample size was 40 patients per group	None	Dental anxiety	Children 6 to 11 years	Inclusion: children 6 to 11 years; willingness to take part in the study; no previous dental treatment or visit history; whose behaviour can be rated as positive (+) or negative (-) based on "Wright's modification of the Frankl behavior rating scale" Exclusion: Medically compromised children, those with disabilities, severe pain, facial swelling, and trauma were excluded from the study		In the department of paediatric dentistry	Video	40	40	8.15	326	2.27	NA	NA	21	52.5	40	Dental song was older than the other groups, significance not calculated.	Just before the dental treatment; one off	YouTube	Shown to children	before their dental procedures	N		Not reported	Not reported	Various songs available on YouTube which joyfully explains to the children about different dental treatment that are available, along with oral hygiene maintenance methods and their importance with it
5																													Other: Little lovely dentist App	40	40	6.8	272	2.1	NA	NA	19	47.5	40		Just before the dental treatment; one off	developed by Leaf cottage software and Shanghai Edaysoft Co., Ltd. (Available on App Store and Google Play software)	Shown to children	before their dental procedures	N		Little Lovely Dentist App	NA	The application consists of various activities which include restorations, fissure sealants, extractions, brushing, and playfully explaining oral hygiene methods to the child.
5																													Other: Tell-show-do (TSD)	40	40	7.5	300	2.3	NA	NA	23	57.5	40		Just before the dental treatment; one off	In-person	NA	Prior to the procedure	N		NA	NA	"Tell": verbal explanation for the dental procedure appropriate to the developmental level of the child; "Show": demonstration of various instruments given to the child in a friendly manner to buil their confidence; "Do": the dentist performed the desired procedure exactly as explained to the child
5																													Control	40	40	7.27	290.8	1.68	NA	NA	18	45	40		None	None	NA	NA	NA	NA	NA	NA	No behaviour modification technique
6	Egerton 2022 [48]	Comparative effect of two educational videos on self-efficacy and kinesiophobia in people with knee osteoarthritis: an online randomised controlled trial	Australia	thorlene.egerton@unimelb.edu.au	None	Y	Osteoarthritis and Cartilage	2022	Y	ClinicalTrials.gov NCT05156216	RSH is supported by a National Health & Medical Research Council Senior Research Fellowship (#1154217) and KLB by a National Health & Medical Research Council Investigator grant (#1174431). The project was funded by the National Health and Medical Research Council via Centre of Research Excellence: Translational Research in Musculoskeletal Pain (#1079078)	Compare the effects of two knee osteoarthitis educational videos, based on an empowerment and participatory discourse against one based on a disease and impairment discourse, on psychological-cognitive outcomes in people with knee pain	An educational video based on an empowerment and partici-patory discourse improved pain self-efficacy, and reduced kinesi-ophobia in people with knee OA more than a video based on adisease and impairment discourse. Differences between groups were small to moderate and it is unknown if effects persist beyond the same day or translate into effective self-management behav-iours. However, given the i…	RCT	01/11/2021 - 17/11/2021	17 days	Australia; Online	Y	Perceived quality of the video was rated by two, similar five-member ocnsumer panels. Each panel rated one video for aesthetic and information quality using a scoring proforma adapted from the Mobile Application Rating Scale. Total scores were comparable for the two videos Expeirmental video was previously qualitatively evaluated	Limited disclosure was used to blind participants, who are considered the assessors given outcome measurements were self-reported. Participants were informed that the trial aimed to assess knee OA educational video but details about the educational content/video designs and the study hypotheses were not disclosed. Data were analysed by the biostatistician while blind to group label.	Participants were then randomly allocated (1:1) using the randomiser function in Qualtrics (set to â€˜evenly present elementsâ€™) and presented with an embedded video.	A total sample size of 516 (258 per group) was required to detect a minimum difference of 0.4 units between groups in change in self-efficacy with 80% power and alpha of 0.05 split between two co-primary outcomes. This assumes a standard deviation of 1.6 units, a conservative correlation of 0.4 between baseline and post-intervention score and no attrition based on prior experience. This sample si…	SPIRIT guidelines for RCT protocols CONSORT	Knee Osteoarthritis pain and kinesiophobia	Osteoarthritis patients	Inclusion: in Australia; aged 45 years or over; experienced activity-related knee pain during the previous 3 months or told by a health professional that they have knee OA; could understand English Exclusion: no hip/knee joint replacement; not scheduled/referred to see an orthopaedic surgeon or on a waiting list for hip/knee joint replacement; no systemic arthritis or not have morning stiffness l…		Via a consumer network for digital survey based research	Video	296	274	55	33219.6		50-62		198	66.9	296	Some differences in pain duration - did not calculate statistical significance	12 min video. One-off intervention	Vimeo	Embedded via online survey platform Qualtics. Participants were unable to progress past the video before 12min had elapsed to incrase likelihood of watching the video	After consenting, demographic information, baseline assessment of primary and secondary outcomes	N	NA	Have you got knee pain? Watch this video	12min	Video incorporated contemporary recommendations for education for people with knee OA, common barriers to lifestyle behaviours among people with knee OA, adult learning principles, and health behaviour change theory. The video focuses on diagnosis. The video combined animated and still diagrams and figures plus approximately 50 s of footage of real people talking about their OA experiences. The v…
6																													Control video	293	273	54			50-61		190	64.8	293		12 min video. One-off intervention	Vimeo					https://msk.org.au/	12min	Video based on freely available knee OA written information resources from a credible patient advocacy organisation (Musculoskeletal Australia). The video focuses on disease process The video contained animated text and still diagrams, figures and photographic images, with information conveyed predominantly via voice-over. Content reflected typical education about knee OA; provided as biomedicall…
7	McDonough 2022 [49]	Effects of a remote, YouTube-delivered exercise intervention on young adults' physical activity, sedentary behavior, and sleep during the COVID-19 pandemic: Randomized controlled trial	USA	mcdo0785@umn.edu	None	Y	Journal of Sport and Health Science	2022	Y	ClinicalTrials.gov (NCT04499547)	This study was funded by DJM’s Doctoral Dissertation Fellowship through the University of Minnesota as well as DJM’s Professional Development Grant through the University of Minnesota’s School of Kinesiology.	Examine the effects of a remote, home-based, YouTube video-delivered aerobic and muscle-strengthening physical activity (PA) intervention grounded in social determination theory (SDT) as compared to a YouTube video-delivered general health education control intervention on young adults' free-living Moderate-to-vigorous physical activity (MVPA)	A remote, home-based YouTube video-delivered Physical activity intervention grounded in SDT significantly improved young adult's free-living MVPA, muscle-strengthening AP and sleep efficiency.	RCT	Fall 2020 - Winter 2021	12 weeks	University of Minnesota	Y	1. Survey distribution and small focus groups - help identified preferred PA-based video content (e.g. preferred video lengths, upload frequencies, preferred PA- and SB-related content, workout interests, etc.) 2. Findings: adherence to AMA's video quality guidelines for video and sound recording, best practices for video editing (e.g. utilizing "jump-cuts" for conciseness 3. Utilized A-roll, and…	Participants were informed of their group allocation. To blind the study investigators to participants' group allocation, participants were instructed by the project manager (MAH) to create a new YouTube account that was linked to their university email under a pseudo username (i.e., a creative username other than their given name) so they could not be identified (e.g., 'YouTube Study Participant…	Randomization, participant enrollment, and group allocation were completed by our project manager (MAH), who was blinded to the study questions and outcomes. Specifically, our random allocation sequence was completed using the â€œrandomizeâ€ package in R Studio with no block restrictions applied.	We used G*Power (G*Power; Brunsbâ‚¬uttel, Germany) to determine the necessary sample size for this study based on changes in free-living MVPA, which was our primary study outcome. Based on average (small) effect sizes for changes in young adultsâ€™ MVPA (d = 0.30) according to previous social media-delivered PA promotion interventions of the same duration, it was estimated that 60 participants (3…	CONSORT	Physical activity in adolescents	Young individuals with below national level physical activity.	Inclusion: between the ages of 18 years and 35 years, were enrolled or employed at/by the study university, had a body mass index (BMI) 18.5 kg/m2, had PA levels below national recommendations over the last month, possessed no self-reported diagnosed physical/mental disability and had no contraindications to PA participation (assessed by the PA Readiness Questionnaire), had Internet access and a …		Email recruitment on a university campus, using various university email servers to sample from a variety of disciplines.	Video	32	32	22.69	726.08	3.06			23	71.9	32	No clinically meaningful baseline differences.	The participants received 1 YouTube video per week for 12-week intervention.	YouTube	Participants were instructed to subscribe to the YouTube channel for their respective study group and turn on upload notifications icon, which ensured that participants would be immediately notified via email when each video was uploaded to the study channel. 1 YouTube video per week were uploaded to each channel. Participants were asked not to consume other PA-related YouTube videos during the d…		Y	Subscribe to allocated YouTube channel, turn on notification bell, so will receive email with release of new video	Not reported	6.3 +/- 3.9min (mean +/- sd)	Weekly YouTube video-delivered aerobic and muscle-strengthening PA videos grounded in SDT. The video contained SB-related content, PA-related content and/or home-based aerobic and muscle-strengthening workouts that participants could follow along to on-screen. In addition, high-quality PDF files containing written versions of the workouts were linked directly under YouTube videos so participants …
7																													Control video: no PA -related content	32	32	22.91	733.12	3.68			25	78.1	32		The participants received 1 YouTube video per week for 12-week intervention.	YouTube					Not reported	Not reported	Received weekly YouTube video-delivered general health education videos with no PA-related content. Videos contained no PA related content. Rather covered a variety of general health education topics relevant to young adults (e.g. nutrition, anxiety, mental health). 12-week intervention
8	Mizuta 2024 [50]	Effectiveness of Metaverse Space–Based Exercise Video Distribution in Young Adults: Randomized Controlled Trial	Japan	yurabe@hiroshima-u.ac.jp	None	Y	JMIR Mhealth and Uhealth	2024	Y	UMIN (UMIN000048046)	Japan Science and Technology Agency through the establishment of university fellowships toward the creation of science and technology innovation (JPMJFS2129).	This study explored whether exercise video distribution using metaverse space is effective in improving physical activity levels, along with mental health and locomotive function, among young people.	Delivering exercise videos through metaverse space can increase physical activity in young adults by providing a gathering space for individuals similarly motivated for exercise practice. This way, the sense of isolation during exercise is reduced compared with merely distributing videos on YouTube.	RCT	10/08/2022 - 27/11/2022	16 weeks	University Online	N	NA	Blinded to the measurers which group the participants belonged.	The allocation was performed by segregating blocks of size 3 to generate the sequence, and the allocation order was hidden until after each group was allocated.	The sample size was calculated using G*power 3.1.9.2 (version 3.1.9.7; Heinrich-Heine-University Düsseldorf). When the effect size was calculated using raw data from a previous study with a similar design, which used a web-based exercise intervention with a physical activity measure as the main outcome, a large effect size of 0.34 was obtained with a partial η2 of 0.108. When setting α error prob…	CONSORT 2010	Physical activity in young adults	Young adults between 18 and 30 years old and are not physically active	Inclusion: (1) aged 18 and 30 years at the time of obtaining consent, (2) who owned a smartphone or computer and had internet access, and (3) who did not belong to an exercise community such as a sports club. Exclusion: Individuals (1) who had a history of a disease that prohibited exercise, (2) whose physical activity was >3000 metabolic equivalents of tasks (METs)/week because a person with >30…	One participant in the control group could not participate owing to illness	Poster display at a university. Participants were offered incentives	Video	16	16	22.5	360	2			6	38	16	Not mentioned	One 5min video per week for 8 weeks. Average frequency of exercise while watching exercise video per week was 2.6 (SD 1.6) for the YouTube group.	YouTube	The YouTube group was sent a message with the URL to access the exercise video every Monday. The YouTube group could watch videos at their preferred times by clicking on a link. video update reminders were sent every week.	URLs were sent every Monday, and participants could watch videos at their preferred times	Y	Every Monday, they were sent a SMS text message when a new video was available	Not reported	Approximately 5 minutes	Created by a physical therapist to increase their physical activity. The content and time of the video were identical to those of the metaverse group. The load setting was approximately 4-8 METs to train the trunk and the upper and lower extremities.
8																													Metaverse	16	16	22.9	366.4	1.4			6	39	16		One 5min video per week for 8 weeks. Average frequency of exercise while watching exercise video per week was 4.1 (SD 3.9) for the metaverse group.	Metaverse space (Spatial Systems Inc)	The researcher created a metaverse space for watching exercise videos and set up new videos each week. The URL to access them was shared only with participants in the metaverse group.	URLs were sent every Monday, and participants could access the Metaverse space where they could watch the exercise videos whenever they wanted	Y	Every Monday, they were sent a SMS text message when a new video was available	Not reported	Approximately 5 minutes	The researcher created a metaverse space for watching exercise videos and set up new videos each week. users could enter a room to watch exercise videos with their avatars, which were their own alter egos and other avatars. They were instructed to do the exercise while watching the videos
8																													Control	16	16	22	352	2.4			5	31	16		NA	NA	NA	NA	NA	NA	NA	NA	Spend 8 weeks as usual, without any special instructions or delivery of videos.
9	Brunner 2023 [51]	Video-Based Education with Storytelling Reduces Parents' Fear of Topical Corticosteroid Use in Children with Atopic Dermatitis: A Randomized Controlled Trial (The EduDerm Study Part II)	Switzerland	Not stated	None	Y	Advances in Skin & Wound Care	2023	N	NA	The EduDerm study was supported by the Nursing Science Foundation Switzerland (ID 22422019) and the Children’s Research Center, University Children’s Hospital Zurich, Switzerland.	Investigate improvements in inhalation technique after patient with obstructive airways disease were shown short videos demonstrating the correct technique	Parents of children with AD experience reduced TCS fear after online video education with the method of storytelling, but does not significantly impact on family quality of life or disease severity. The mix of multidisciplinary evidence-based facts and true patient stories, relevant content, and tailored information in a nonclinical setting makes the videos authentic and successful.	Pragmatic RCT	06/2019 - 12/2020	1.5 years	Pediatric Skin Center, University Children's Hospital of Zurich, Switzerland	Y	Prior to the beginning of the story, researchers tested the videos with two parents of children with AD, pediatric dermatologists, APNs, and pediatricians to ensure comprehensibility and usefulness	Healthcare professionals were blinded to the study arm. Because of the nature of the intervention, it was not possible to blind the participants.	The authors performed block randomization to form the allocation list for the two comparison groups and used a computer random number generator to select random permuted blocks with a block size of four.	NA	None	Fear of topical corticosteroid use in children with atopic dermatitis	Families of child with atopic dermatitis, aged 0 to 5 years,	Inclusion: Families were included if the child was aged 0 to 5 years, had AD, received outpatient treatment, and provided informed consent to participate in the project. Exclusion: Inability to comply with the protocol requirements, lack of internet access, and in sufficient German skills.		Children who were referred to the authors’ Pediatric Skin Center for uncontrolled AD and their parents were recruited consecutively by phone	Video	21	21	35	735			29-44	18	85.7	21	No major differences were observed between groups except for the age of included children, which was higher in the control group (median, 22 vs 7 months), and SCORAD score, which was higher in the intervention group (mean±SD, 27.73 ± 16.25 vs 20.71 ± 20.14).	6 short videos, each between 3 and 6 minutes in length. Patients were asked to watch them at least once before study visit T2.	Vimeo	Parents of the intervention group were sent an online link to the education videos and asked to watch them at least once before study visit T2, which took place 1 to 4 weeks after T1.	At T1 visit	N	NA	1. "What is atopic eczema"? 2."Cause of atopic eczema" 3. "Skin care for atopic eczema" 4."Treatment of atopic eczema" 5. "Living with atopic eczema" 6. "Atopic eczema - summary"	1. 4:14 2. 5:25 3. 3:29 4. 3:30 5. 4:25 6. 5:59	Video 1: This video focuses on basic information about atopic dermatitis and its high prevalence in young children. It acknowledges the high disease burden for families with affected children. Video 2: Information about the cause of atopic dermatitis is provided, stressing the fact that it is a multifactorial disorder with a strong genetic background, rather than an “allergy.” Skin anatomy and th…
9																													Control	19	19	33	627			26-40	18	94.7	19		NA	NA	No intervention prior to expert consultation	NA	NA	NA	NA	NA	NA
10	Oppenheimer 2024 [52]	Social media does not elicit a physiologicalstress response as measured by heart rateand salivary cortisol over 20-minute sessionsof cell phone use	USA	suzanneoppenheimer@cwi.edu	None	Y	PLOS ONE	2024	N	NA	National Institute of General Medical Sciences (1C06RR020533)	Examine the physiological indicators of stress (heart rate to measure autonomic nervous system activation and cortisol to assess activity of the hypothalamic-pituitary-adrenal axis) associated with social media use and investigated possible moderating influences of sex, age, and psychological parameters.	The study uncovered a significant period effect suggesting that both heart rate and cortisol decreased over the duration of our experiment, irrespective of the type of cell phone activity or the order of treatments. There was no indication that age, sex, habits of social media use, or psychometric parameters moderated the physiological response to cell phone activities.	Crossover RCT	07/2019 - ?	Uncertain	College of Western Idaho	N	NA	None	Participants were assigned a random number	NA	None	Stress response	Adults and if <18 with parental consent.	Inclusion: Adults and if <18 with parental consent. Has not consumed alcohol within 12 hours. Had not eaten a meal within 60min. Exclusion: Pregnant women, those with Cushing's syndrome	Heart rate data were not available for six participants. The cortisol data from three participants were not used in the analysis because they ate within the hour prior to the study. Cortisol values from two individuals at a single time point were unavailable for analysis due to processing issues. Otherwise, all individuals completed the entire study, including completing all questionnaires.	Participants were recruited using fliers, intenet announcements, and direct oral solicitation, primarily directed toward faculty, students and staff at the College.	Video then social media	30	30	24.4	732	1.9			30	70	21	Facebook Intensity was slightly higher in the Social Media than YouTube group, but on average those using Facebook were older than those using Instagram regardless of group (T36.2 = 4.36, p<0.001).	20 minutes	YouTube	View on personal cell phone of a non-evocative YouTube playlist	At T1 or T2	N	NA	1. Neutral Emotion Pictures video 2. Kids Try 100 years of the most expensive foods 3. 29 commercial tricks we always believed. 4. Crushed by a giant 6ft Water balloon - the Slow Mo Guys 5. Gravity visualised. 6. Things you did not know the use of 7. Things you're consuming wrong; 8. 10 secrets hidden inside famous logos	1. 1:25 2. 9:37 3. 12:00 4. 8:58 5. 9:58 6. 5:19 7. 7:29 8. 4:34 Browse for 20min in total	A non-evocative YouTube playlist containing 8 videos. Participants worn headphones to avoid distracting each other
10																													Social media then video	29	29	29.4	852.6	2.3			29	70	19		20 minutes	Social media (Facebook or Instagram)	Browse Facebook or Instagram accounts on personal cellphones	At T2 or T1	N	NA			Browsing Facebook or Instagram accounts
11	Peng 2021 [53]	Role of an e-Health Intervention in Holistic Healthcare: A Quasiexperiment in Patients Undergoing Cardiac Catheterization in Taiwan	Taiwan	taipei.chu@gmail.com	None	N	Journal of Healthcare Engineering	2021	N	NA	This work has been supported by Chang Gung Memorial Hospital grant, #CORPG3G108 to Pao-Hsien Chu.	Investigate the effect of an internet-based informative video on preoperative anxiety in patients with colon cancer	The preprocedural intervention of watching an online instructional video could more effectively improve the quality of holistic healthcare before discharge (after CC) and in postdischarge follow-up compared to traditional ward-based patient education.	Quasi experimental - two nonequivalent group prospective comparison design	01/11/2017 - 28/02/2019	15 months	Cardiovascular outpatient department (CV OPD), Chang Gung Memorial Hospital			NA	NA	NA		Coronary artery disease undergoing cardiac catheterisation	Outpatients from the cardiovascular outpatient department with suspected or established CAD who were scheduled to undergo elective cardiac catheterization.	Inclusion: Outpatients from the cardiovascular outpatient department with suspected or established CAD who were scheduled to undergo elective cardiac catheterization. Exclusion: NA	NA	Outpatients from our cardiovascular outpatient department (CV OPD) with suspected or established CAD who were scheduled to undergo elective CC	Video	NA	150	62.85	9427.5	9.84			24	16	150	Age and length of hospital stay: patients in the intervention group were younger (62.85 v 65.56 years) and the length of stay was shorter in the intervention group (3.54 v 4.89 days). More patients needed nitrates in the intervention group (30.9 v 40%) but this was not statistically significant (p = 0.099)	Duration of the video (11min)	Internet-based social media	The patients were given the link to the social media website, and after searching for the video using keywords, they could watch it online as many times as they wanted on their own mobile devices. This was given in addition to the traditional education given in the control group	Before the procedure	N	NA	Not reported	11 min	Four major parts 1. Introduction to CAD 2. Indications for CC and PCI 3. Precautions after CC or PCI 4. Essentials of primary or secondary prevention of CAD
11																													Control	NA	150	65.56	9834	10.15			36	24	150		NA	NA	Received traditional ward-based patient education, including informed consent for CC by physicians and standard education and handouts on CC by clinical nurses before the procedure.	Before the procedure	N	NA	NA	NA	Received traditional ward-based patient education, including informed consent for CC by physicians and standard education and handouts on CC by clinical nurses before the procedure.
12	Altay 2024 [54]	The association of social media videos and patients' perioperative anxiety	Turkey	seymakale.95@gmail.com	None	Y	Journal of oral and maxillofacial surgery	2024	N	NA	Not reported	Measure and compare anxiety levels in patients undergoing 3rd molar extraction between those who did or did not view videos related to 3rd molar operations	Watching videos before the operation may be associated with patients’ anxiety levels	Prospective cohort study	09/2021 - 09/2022	12 months	Department of Oral and Maxillofacial surgery, Faculty of Dentistry, Kutahya Health Science University	N	NA	NA	NA	Sample size determination was performed to achieve a 95% confidence interval and 3 margin of error, resulting in a required minimum of 30 participants per group (totaling 60 individuals).	NA	Preoperative anxiety in patients undergoing 3rd molar tooth extraction	Patients aged 18 to 50 years without any systemic co-morbidities and with a clinical indication for extraction of impacted mandibular third molars.	Inclusion: The study included patients aged 18 to 50 years without any systemic co-morbidities and with a clinical indication for extrac- tion of impacted mandibular third molars. Exclusion: patients using antidepressant or anxiolytic medications, those with a history of previous impacted tooth extraction or complicated dental extractions, individuals with underlying systemic diseases, pregnant a…	NA	Patients who were scheduled to undergo surgical extraction of impacted mandibular third molars at a single centre for oral and maxillofacial surgery		NA	30	23.77	713.1	6.65			23	76.7	30	There were no significant differences between the groups in terms of sex and educational level. However, the mean age of group 2 was significantly higher than that of group 1 (P < .05)	Within 1 week before surgery	YouTube	Participants watching in their own time	Within 1 week before surgery	N	NA	Videos of own choices	Videos of own choices	Videos on how to perform an impacted tooth extraction, and did not contain any information about complications or postoperative care.
12																														NA	30	27.93	837.9	8.75			18	60	30		Within 1 week before surgery		NA	NA	NA	NA	NA	NA
13	Kim 2019 [55]	Effects of an Internet-based informational video on preoperative anxiety in patients with colorectal cancer	Korea	crsohk@gmail.com	None	Y	Annals of Surgical Treatment and Research	2019	Y	Seoul National University Bundang Hospital (approval number: B-1608-359-302) and was registered with the Clinical Trials Registry (NCT02873455).	Not reported	Investigate the effect of an Internet-based informative video on preoperative anxiety in patients with colon cancer, with the aim of providing scientific evidence to support the theoretical basis for preventing preoperative anxiety and consequently improving postoperative outcomes.	The informational internet-based video was an effective tool to reduce preoperative anxiety.	Pre-post study	08/2016 - 12/2017	16 months	Department of Surgery, Chungbuk National University Hospital, Cheongju, Korea	Y	1. 10 patients 2. Mean preoperative anxiety level was calculated to support power analysis	NA	NA	Before starting this study, a pilot study was performed on 10 patients. Based on APAIS-A score, the mean preoperative anxiety level was 10.8. A power analysis assuming a 20% decrease of anxiety level and 5% drop-out rate, with a power of 90% at a 5% level of significance using 2-sided paired t-test, a mean of paired differences of 2.2, and an estimated standard deviation (SD) of differences of 3.…	NA	Preoperative anxiety in patients with colorectal cancer	Patients who were scheduled to undergo elective surgery for colorectal cancer (CRC) with curative intent at a single center	Inclusion: patients who were scheduled to undergo elective surgery for CRC with curative intent at a single center, between 20 to 75 years of age, and able to understand the questionnaire and provide informed consent. Exclusion: Patients who had a previous history of surgery, major cognitive impairment or psychological disease that could influence the outcomes or who required emergent surgery wer…	NA	Patients who were scheduled to undergo elective surgery for colorectal cancer with curative intent at a single center	Video	NA	32	57.9	1852.8	10.3			8	25	32	NA	Duration of the video (5min)	YouTube	The video was watched using a variety of tools: digital monitor device connected to a smart bed system in the hospital, any device with internet access to enter the video URL, or mobile device with QR code scanning.	1 day before surgery, after bowel preparation	N	NA	Korean translated (Google): Surgery experience video for colon cancer surgery patients, Seoul National University Bundang Hospital	4:54 min	The video described the course of the operation day, conditions of the operating theatre, operational procedure, and encouraging messages from the anesthesiologist and attending surgeons. In this video, 3 attending surgeons appear and explain to each other in a lighthearted and friendly—although technically correct—manner what an operation room is like, and the various objects and procedures invo…
14	Smejka 2022 [56]	The effects of Autonomous Sensory Meridian Response (ASMR) videos on arousal and mood in adults with and without depression and insomnia	UK	lwiggs@brookes.ac.uk	None	Y	Journal of Affective Disorders	2022	N	NA	None	Investigate whether the experience of Autonomic Sensory Meridian Response (ASMR) improves mood and reduces arousal in adults with and without symptoms of insomnia and/or depressions	ASMR videos have the potential to be used to improve mood and reduce arousal with implications for alleviating symptoms of insomnia and depression.	Pre-post Study	Not reported		Online invitation posted in an Oxford Brookes Psychology Students Facebook group and advertised in the YouTube description of the ASMR video which was used in the current study.	Y	1. 9 participants, conducted in the lab, was used to investigate if a 2-minute video would be long enough to elicit changes in participants' report of their mood and arousal.	NA	NA	NA	NA	Depression and insomnia	Adults over 18 years old	Inclusion: Over 18 years old; Able to consent to take part Exclusion: Those unable to access the video; those with significant missing data		Online recruitment through invitation via student's Facebook group and in video description	Video: ASMR Experiencer	NA	724	27.88	20185.1	8.94			538	74	724	No information given for age differences between groups however there were more women than men and the depression group had more women proportionally that the other groups	Duration of the video (2min)	Youtube	Within online survey Qualtrics		N	NA	YouTube channel "GentleWhispering"	2min	The video includes an assortment of popular auditory triggers shot in a "point-of-view" style and presented by a popular ASMRtist, creator of the YouTube channel "GentleWhispering"
14																													Video: Non-ASMR experiencer	NA	111	29.03	3222.33	11.14			81	73	111		Duration of the video (2min)
15	Tazeoglu 2022 [57]	The effect of watching food videos on social media on increased appetite and food consumption	Turkey	aybala_86@gmail.com	None	Y	Nutricion Clinica Dietetica Hospitalaria	2022	N	NA	None	To investigate the impact of watching food videos on social media on appetite, food consumption, and body mass index (BMI)	A correlation was found between BMI and duration of SM use (correlation coefficient = 0.485) and time to watch food video in SM (correlation coefficient = 0.691) (p < 0.001). Watching food videos on social media causes an increase in the urge to eat and BMI	Retrospective cohort study	12/2021 - 01/2022	2 months	Osmaniye Korkut Ata University, Turkey	N	NA	NA	NA	NA	NA	Poor diet and eating habits	Undergraduate and associate degree students	Inclusion: Undergraduate and associate degree students studying at Osmaniye Korkut Ata University and wishing to participate in the study were included in our study. Exclusion: Those who did not want to participate in the study and were not students were excluded.		Students at one university	Video	NA	875	21.7	18987.5	1.9			430	49.1	875	More women as a proportion of the control group compared with intervention group (69% v 49%)	One off questionnaire	Not specified social media	Non-interventional				Any food videos	181.53 +/- 54.21 min using social media per day; 38.27 +/- 19.16 watching food video per day	Non-specific
15																													Video	NA	243	22.3	5418.9	1.5			167	68.7	243		NA	Not specified social media	Non-interventional				Any non-food videos	86.26 +/- 34.36 not watching a cooking video	Non-specific
16	Shin 2025 [58]	User Experiences and Effects of Expert-Led YouTube Mind-Body Interventions on Insomniacs: A Survey Study	Korea	limitsum@cha.ac.kr	None	Y	Public Health & Preventive Medicine	2025	N	NA	Sleep venture startup, S-OMNI, Inc., based in South Korea, for supporting this research.	This study investigated the effects of expert-led YouTube-delivered mind-body interventions (MBIs), including mindfulness, breathwork, and mental imagery, on sleep disturbance and user satisfaction	This survey showed the effectiveness of YouTube-delivered Mind-Body interventions developed by experts.	Cross-sectional study	20/11/2021 - 27/11/2021	7 days	YouTube/Online	N	NA	NA	NA	NA	CHERRIES checklist	Insomnia	Adults 18 years and over and had used the YouTube videos at least once to address their sleep problems among the participants who participated in the survey.	Inclusion: 1) Aged ≥ 18 years and 2) Had used our YouTube videos at least once to address their sleep problems among the participants who participated in the survey. Exclusion: Individuals who answered 'no' to the question “Have you ever experienced any sleep issues in the past?"	NA	Through the survey uploaded onto the YouTube channel in question	Video	NA	441	10s: 18.2% 20s: 59.1% 30s: 16.1% 40s: 4.6% 50s: 1.9%					356	86.6	441	NA	Self-reported by participants. Total duration - > 2 years: 8% 1-2 years: 47% 6 months - 1 year: 25% 3 months - 6 months: 10% 1-3 months: 7% < 1 month: 3% Frequency of use: - daily: 24.7% - more than 5 times a week: 19.2% - at least 3-5 times a week: 21.1% - 1-3 times a week: 11.7%	YouTube	Found on one YouTube channel: Brainer Jay's Deep Sleep Guide	When participants go onto the channel	NA	NA	Multiple videos on the channel	Multiple videos on the channel	The content was designed and produced as a sleep aid for Koreans sleep difficulties by experts in collaboration with sleep medicine doctors, an internationally accreditated meditation teacher, a classical music producer, a sound engineer, and others. Each piece of content was developed based on scientific evidence and delivered on YouTube with functionally different categories such as sleep coach…
[truncated: 55 more columns]
