# Supplementary material for: The Impact of Social Media Videos on Quantitative Health Outcomes: Systematic Review
Source: JMIR Infodemiology. 2026 Feb 19;6:e77578. doi: 10.2196/77578 (PMC12919906; doi:10.2196/77578)
Supplement: Multimedia Appendix 4 [file infodemiology-v6-e77578-s004.xlsx]

## Sheet: Grouped outcomes
Study details					Study arm											Control arm											Summary statistics
Author year	Study design	Risk of bias	Outcome name	Outcome measure	Study arm	Sample size (n)	Age (sd)	Gender (% Female)	mean_before_i	sd_before_i	mean_after_i	sd_after_i	change_mean_i	adjust_change_mean_i	Derived change in sd	Control arm	Sample size (n)	Age (sd)	Gender (%)	mean_before_c	sd_before_c	mean_after_c	sd_after_c	change_mean_c	adjust_change_mean_c	change_baseline_sd	Pooled_sd	standard mean difference	Variance	Standard error	Wart z-statistics	P-value
Peri-procedural anxiety
Mifflin 2012	RCT	Some concerns	Peri-procedural anxiety	mYPAS	Video	42	4.7 (2.3)	18 (42%)	Not reported	Not reported	22.9 (95% CI 22.9 - 35.4)	NA	NA	NA	NA	Control	47	4.8 (2.1)	16 (34%)	Not reported	Not reported	58.3 (95%CI 50.0-68.8)	NA	NA	NA	NA	NA	0.702829	0.0478612	0.218772	3.21261	0.001
Abbasi 2021	RCT	Some concerns	Peri-procedural anxiety	HR	Video	40	8.2 (2.3)	21 (53%)	106.6	6.1	104	7.6	-2.6	2.6	6.97209	Control	40	7.3 (1.7)	18 (45%)	102.8	5.3	107.5	5.9	4.7	-4.7	5.62406	6.33404	1.1525	0.0583017	0.241457	4.77312	<.001
Abbasi 2021	RCT	Some concerns	Peri-procedural anxiety	FIS	Video	40	8.2 (2.3)	21 (53%)	2.8	0.96	2.47	0.84	-0.33	0.33	0.90598	Control	40	7.3 (1.7)	18 (45%)	2.91	0.92	3.52	1.24	0.61	-0.61	1.11499	1.01587	0.925312	0.0553513	0.235268	3.933	<.001
Kim 2019	Before-after	Some concerns	Peri-procedural anxiety	APAIS-A	Video	32	57.9 (10.3)	8 (25%)	10.8	3.8	8.2	3.2	-2.6	2.6	3.53836	None	NA	NA	NA	NA	NA	NA	NA	NA	NA	NA	NA	0.734803	0.0396865	0.199215	3.6885	<.001
Kim 2019	Before-after	Some concerns	Peri-procedural anxiety	APAIS-I	Video	32	57.9 (10.3)	8 (25%)	6.4	2	5.1	1.9	-1.3	1.3	1.95192	None	NA	NA	NA	NA	NA	NA	NA	NA	NA	NA	NA	0.66601	0.0381808	0.195399	3.40846	<.001
Altay 2024	Prospective cohort	High	Peri-procedural anxiety	S-anxiety	Video	30	23.8 (6.7)	23 (77%)	37.76	8.92	44.8	10.38	7.04	-7.04	9.73248	Control	30	27.9 (8.8)	18 (60%)	32.3	9.53	35.9	11.27	3.6	-3.6	10.5086	10.128	-0.339653	0.067628	0.260054	-1.30609	0.191523
Altay 2024	Prospective cohort	High	Peri-procedural anxiety	T-anxiety	Video	30	23.8 (6.7)	23 (77%)	32.3	9.53	35.9	11.27	3.6	-3.6	10.5086	Control	30	27.9 (8.8)	18 (60%)	75.76	5.55	79.16	6.32	3.4	-3.4	5.97234	8.54692	-0.0234002	0.0666712	0.258208	-0.0906257	0.92779
Anxiety
Gunjiganvi 2023	RCT	High	Anxiety	GAD-7	Video	30	33.0 (6.5)	11 (37%)	4.93	3.27	2.33	2.56	-2.6	2.6	2.89	Other: Relaxation-to-music	32	31.9 (6.32)	11 (35%)	4.84	3.94	4.03	3.56	-0.81	0.81	2.93	2.91074	0.614965	0.0676332	0.260064	2.36467	0.0180462
Cioffi 2023	RCT	High	Anxiety	PASF	Video	14	15.5 (1.2)	13 (93%)	57.2	7.92	53.74	15.9	-3.46	3.46	13.7698	Control	14	16.2 (1.1)	7 (50%)	52.91	6.8	45.79	9.07	-7.12	7.12	8.17489	11.3234	-0.323225	0.144723	0.380424	-0.849644	0.395523
Stress
Cioffi 2023	RCT	High	Stress	PSES	Video	14	15.5 (1.2)	93	60.59	7.89	58.86	9.73	-1.73	1.73	8.95295	Control	14	16.2 (1.1)	7 (50%)	58.23	8.55	54.05	10.6	-4.18	4.18	9.7382	9.35382	-0.261925	0.144082	0.379582	-0.690036	0.490171
Oppenheimer 2024	Crossover RCT	High	Stress	Heart rate	Video	30	24.4 (1.9)	21 (70%)	78.3	10.9	NA	NA	NA	NA	NA	Social media	29	29.4 (2.3)	20 (70%)	80.5	11.9	NA	NA	NA	NA	NA	11.4022	-0.192945	0.0681316	0.26102	-0.739197	0.459788
Oppenheimer 2024	Crossover RCT	High	Stress	Cortisol level	Video	30	24.4 (1.9)	21 (70%)	0.214	0.237	NA	NA	NA	NA	NA	Social media	29	29.4 (2.3)	20 (70%)	0.198	0.146	NA	NA	NA	NA	NA	0.197606	0.0809691	0.0678717	0.260522	0.310796	0.755956
Physical activity
McDonough 2022	RCT	Low	Physical activity level	MVPA (min/day)	Video	32	22.7 (3.1)	23 (72%)	8.28	6.47	22.75	9.32	14.47	14.47	8.27181	Control video - no PA related content	32	22.9 (3.7)	25 (78%)	9.16	7.01	7.75	6.83	-1.41	-1.41	6.92176	7.62672	2.08215	0.0963701	0.310435	6.70721	<.001
Mizuta 2024	RCT	High	Physical activity level	METs minute/week	Video	16	22.5 (2.0)	10 (63%)	661.7	710.7	911.9	1103.3	250.2	250.2	968.633	Control	16	22.0 (3.4)	11 (69%)	930.6	665.1	844.7	701.8	-85.9	-85.9	684.189	838.56	0.400806	0.12751	0.357086	1.12244	0.261676
Other mental health related
Gunjiganvi 2023	RCT	High	Depression	PHQ-9	Video	30	33.0 (6.5)	11 (37%)	5.17	4.25	3.03	2.4	-2.13	2.13	3.85	Other: Relaxation-to-music	32	31.9 (6.3)	11 (35%)	5.68	4.73	4.34	2.9	-1.34	1.34	3.97	3.91246	0.201919	0.0649121	0.254779	0.792527	0.428053
Gunjiganvi 2023	RCT	High	Insomnia	ISI	Video	30	33.0 (6.5)	11 (37%)	6.1	3.53	3.03	2.88	-3.06	3.06	3.53	Other: Relaxation-to-music	32	31.9 (6.3)	11 (35%)	6.09	5.37	5.93	5.95	-0.15	0.15	5.53	4.6715	0.622926	0.0677127	0.260217	2.39388	0.0166713
Smejka 2022	Case-control	Critical	Mood	SDHS	Video: ASMR experiencer	724	28.2 (9.6)	688 (95%)	11.91	4.12	13.67	3.63	1.76	1.76	3.89817	Video: non-experiencer	111	28.2 (9.6)	104 (94%)	11.72	4.08	12.59	4.01	-0.87	-0.87	4.04545	3.91793	0.671272	0.01066	0.103248	6.50158	<.001
Smejka 2022	Case-control	Critical	Arousal	PSAS	Video: ASMR experiencer	724	28.2 (9.6)	688 (95%)	13.25	8.67	5.9	5.71	-7.35	7.35	7.6333	Video: non-experiencer	111	28.2 (9.6)	104 (94%)	11.29	8.61	6.83	8.47	4.46	-4.46	8.54086	7.75923	1.52206	0.0117774	0.108524	14.0251	<.001
Niederkrotenthaler 2020	RCT	Some concerns	Suicidal ideation	Survival Coping Beliefs Subscale of the Reasons for Living Inventory	Video	81	19.7 (1.9)	74 (94%)	3.77	0.49	3.74	0.5782	-0.03	0.03	0.539534	Control	77	20 (2.1)	72 (94%)	3.91	0.49	4.09	0.5978	0.18	-0.18	0.551854	0.545571	0.384918	0.0258016	0.160629	2.39632	0.0165606
Shin 2025	Cross-sectional	Fair	Sleep quality	Average sleep quality scale	Videos	441	Not reported	382 (87%)	4.08	1.08	8.12	1.13	4.04	4.04	1.10585	NA	NA	NA	NA	NA	NA	NA	NA	NA	NA	NA	NA	3.6533	0.0173998	0.131908	27.6958	<0.001
Quality of life related
Brunner 2023	RCT	Some concerns	Quality of life	FDLQI	Video	21	Median: 35 (Range 29 – 44)	18 (86%)	6.52	2.84	5.76	2.91	-0.76	0.76	2.87564	Control	19	Median: 33 (Range: 26 – 40)	18 (95%)	7.21	4.78	5.79	4.44	-1.42	1.42	4.61939	3.80265	-0.173563	0.100627	0.317218	-0.547142	0.584281
Peng 2021	Quasi-experimental	Some concerns	Self-reported health status	EQ-5D-5L	Video	150	62.9 (9.9)	24 (16%)	7.19	1.39	5.23	0.55	-1.96	1.96	1.21248	Control	150	65.6 (10.2)	36 (24%)	7.71	2.15	6	1.76	-1.71	1.71	1.98396	1.64411	0.152058	0.0133719	0.115637	1.31496	0.188523
Peng 2021	Quasi-experimental	Some concerns	Self-reported health status	EQ-VAS	Video	150	62.9 (9.9)	24 (16%)	74.79	9.53	80.75	5.74	5.96	5.96	8.31061	Control	150	65.6 (10.2)	36 (24%)	73.2	11.86	79.67	8.37	6.47	6.47	10.5569	9.50038	-0.053682	0.0133381	0.115491	-0.464816	0.642063
Peng 2021	Quasi-experimental	Some concerns	Spiritual wellbeing	FACIT-Sp-12	Video	150	62.9 (9.9)	24 (16%)	31.83	4.17	37.61	3.38	5.78	5.78	3.8365	Control	150	65.6 (10.2)	36 (24%)	32.79	4.77	36.65	4.54	3.86	3.86	4.65926	4.26775	0.449886	0.0136707	0.116922	3.84775	<.001
Other health-related outcomes
Cioffi 2023	RCT	High	Executive function	TMT A	Video	14	15.5 (1.2)	13 (93%)	19.54	4.84	16.17	3.62	-3.37	3.37	4.35995	Control	14	16.2 (1.1)	7 (50%)	20.59	6.42	18.67	5.85	-1.92	1.92	6.15483	5.33344	0.27187	0.144177	0.379706	0.716	0.473992
Cioffi 2023	RCT	High	Executive function	TMT B	Video	14	15.5 (1.2)	13 (93%)	47.73	25.83	37.59	14.49	-10.14	10.14	22.4248	Control	14	16.2 (1.1)	7 (50%)	59.41	34.83	39.14	150.53	-20.27	20.27	136.49	97.8068	-0.103572	0.143049	0.378218	-0.273841	0.784207
Egerton 2022	RCT	High	Self-efficacy for managing OA pain	ASES-Pain	Video	296	Median: 55 (IQR 50-62)	198 (67%)	6.7	1.8	8.4	1.6	1.7	1.7	1.7088	Control video	293	Median: 54 (IQR 50-61)	190 (65%)	6.9	1.7	8	1.5	1.1	1.1	1.60935	1.66007	0.36143	0.00690224	0.0830797	4.3504	<.001
Egerton 2022	RCT	High	Kinesiophobia	BFMS	Video	296	Median: 55 (IQR 50-62)	198 (67%)	13.6	2.8	10.6	3.1	-3	3	2.96142	Control video	293	Median: 54 (IQR 50-61)	190 (65%)	13.7	3	12.2	3.1	-1.5	1.5	3.05123	3.00643	0.498931	0.00700266	0.0836819	5.96223	<.001
Brunner 2023	RCT	Some concerns	Fear of TCS	TOPICOP	Video	21	Median: 35 (Range 29 – 44)	18 (86%)	17.52	7.01	11.14	6.46	-6.38	6.38	6.75182	Control	19	Median: 33 (Range 26 – 40)	18 (95%)	18.68	7.26	20.05	6.38	1.37	-1.37	6.86245	6.80445	1.13896	0.116466	0.341271	3.33741	<.001
Brunner 2023	RCT	Some concerns	Disease severity	SCORAD	Video	21	Median: 35 (Range 29 – 44)	18 (86%)	27.73	16.25	21.71	20.52	-6.02	6.02	18.7532	Control	19	Median: 33 (Range 26 – 40)	18 (95%)	20.71	20.14	17.07	15.25	-3.64	3.64	18.1947	18.4908	0.128713	0.100458	0.316951	0.406098	0.684671
Tazeoglu 2022	Cross-sectional	High	Weight	Weight (kg)	Food videos	875	21.7 (1.9)	430 (49%)	73.44	8.71	NA	NA	NA	NA	NA	Non-food videos	243	22.3 (1.5)	167 (69%)	62.05	7.88	NA	NA	NA	NA	NA	8.53687	1.33421	0.0060542	0.0778088	17.1473	<.001
Tazeoglu 2022	Cross-sectional	High	BMI	BMI (kg/m2)	Food videos	875	21.7 (1.9)	430 (49%)	26.62	2.92	NA	NA	NA	NA	NA	Non-food videos	243	22.3 (1.5)	167 (69%)	22.74	1.75	NA	NA	NA	NA	NA	2.70953	1.43198	0.00617515	0.0785821	18.2227	<.001
