# Supplementary material for: The Impact of Social Media Videos on Quantitative Health Outcomes: Systematic Review
Source: JMIR Infodemiology. 2026 Feb 19;6:e77578. doi: 10.2196/77578 (PMC12919906; doi:10.2196/77578)
Supplement: Multimedia Appendix 6 [file infodemiology-v6-e77578-s006.xlsx]

## Sheet: Consensus
Author Year	Gunjiganvi 2023	Title	Efficacy of Yoga Nidra on Depression, Anxiety, and Insomnia in Frontline COVID-19 Healthcare Workers: A Pilot Randomized Controlled Trial	Assessor	TT/FC
Study design	RCT	Tools used	ROB-2	Aim	assignment to intervention (the 'intention-to-treat' effect)
Experimental	Yoga	Comparator	Music	Outcome	Depression, anxiety and insomnia
Domain	Signalling question			Response	Comments
Bias arising from the randomization process	1.1 Was the allocation sequence random?			Y	Randomization was performed using a computer-generated list of random numbers, and allocation was followed in sequentially numbered sealed envelopes. The block randomization method was used.
	1.2 Was the allocation sequence concealed until participants were enrolled and assigned to interventions?			Y	The envelope was opened by a person not involved in the study
	1.3 Did baseline differences between intervention groups suggest a problem with the randomization process?			N	Demographic variables were comparable and no significant differences were observed (P > .05)
	Risk of bias judgement			Low
Bias due to deviations from intended interventions	2.1.Were participants aware of their assigned intervention during the trial?			Y	All digital content was delivered to them before randomization.
	2.2.Were carers and people delivering the interventions aware of participants' assigned intervention during the trial?			Y	The investigator perused the daily participation of healthcare workers in the study
	2.3. If Y/PY/NI to 2.1 or 2.2: Were there deviations from the intended intervention that arose because of the experimental context?			N	None mentioned
	2.4 If Y/PY to 2.3: Were these deviations likely to have affected the outcome?			NA	NA
	2.5. If Y/PY/NI to 2.4: Were these deviations from intended intervention balanced between groups?			NA	NA
	2.6 Was an appropriate analysis used to estimate the effect of assignment to intervention?			N	Per protocol analysis instead of ITT
	2.7 If N/PN/NI to 2.6: Was there potential for a substantial impact (on the result) of the failure to analyse participants in the group to which they were randomized?			Y	No clear indication from the result of the impact Around 20% individuals were excluded after randomization
	Risk of bias judgement			High
Bias due to missing outcome data	3.1 Were data for this outcome available for all, or nearly all, participants randomized?			N	78% completed study
	3.2 If N/PN/NI to 3.1: Is there evidence that result was not biased by missing outcome data?			N	The study has no evidence of analysis that corrects for bias or sensitivity analysis
	3.3 If N/PN to 3.2: Could missingness in the outcome depend on its true value?			Y	Study had not reported missing data
	3.4 If Y/PY/NI to 3.3: Is it likely that missingness in the outcome depended on its true value?			Y	Those completing could be innately more fit/mental illness
	Risk of bias judgement			High
Bias in measurement of the outcome	4.1 Was the method of measuring the outcome inappropriate?			N	Objective measures of anxiety, depression and insomnia were used over suitable platform (Online questionnaire)
	4.2 Could measurement or ascertainment of the outcome have differed between intervention groups?			N	The same questionnaires were delivered
	4.3 Were outcome assessors aware of the intervention received by study participants?			Y	the participants reported the outcomes themselves
	4.4 If Y/PY/NI to 4.3: Could assessment of the outcome have been influenced by knowledge of intervention received?			Y	Open label study, both participants and assessor may be biased
	4.5 If Y/PY/NI to 4.4: Is it likely that assessment of the outcome was influenced by knowledge of intervention received?			Y
	Risk of bias judgement			High
Bias in selection of the reported result	5.1 Were the data that produced this result analysed in accordance with a pre-specified analysis plan that was finalized before unblinded outcome data were available for analysis?			NI	Did not include protocol
	5.2 ... multiple eligible outcome measurements (e.g. scales, definitions, time points) within the outcome domain?			N	Appears that outcome was only collected at the beginning and end of the intervention.
	5.3 ... multiple eligible analyses of the data?			N	Unlikely
	Risk of bias judgement			Some concerns
Overall bias	Risk of bias judgement			High
Author year	Cioffi 2023	Title	BOXVR Versus Guided YouTube Boxing for Stress, Anxiety, and Cognitive Performance in Adolescents: A Pilot Randomized Controlled Trial	Assessor	TT/FC
Study design	RCT	Tools used	ROB-2	Aim	assignment to intervention (the 'intention-to-treat' effect)
Experimental	BOXVR, Video guided	Comparator	Control	Outcome	Stress, anxiety and cognitive performance
Domain	Signalling question			Response	Comments
Bias arising from the randomization process	1.1 Was the allocation sequence random?			Y	After enrollment, a person external to the testing and intervention created a sheet with 14 slots per group and used an excel random generated number to create the group allocation
	1.2 Was the allocation sequence concealed until participants were enrolled and assigned to interventions?			Y
	1.3 Did baseline differences between intervention groups suggest a problem with the randomization process?			Y	More females in video-guided group
	Risk of bias judgement			Some concerns
Bias due to deviations from intended interventions	2.1.Were participants aware of their assigned intervention during the trial?			Y	Yes participants were awareness of the interventions that they have received as they followed their assigned intervention
	2.2.Were carers and people delivering the interventions aware of participants' assigned intervention during the trial?			Y
	2.3. If Y/PY/NI to 2.1 or 2.2: Were there deviations from the intended intervention that arose because of the experimental context?			N	Not observed or mentioned
	2.4 If Y/PY to 2.3: Were these deviations likely to have affected the outcome?			NA	NA
	2.5. If Y/PY/NI to 2.4: Were these deviations from intended intervention balanced between groups?			NA	NA
	2.6 Was an appropriate analysis used to estimate the effect of assignment to intervention?			Y	ITT analysis usd
	2.7 If N/PN/NI to 2.6: Was there potential for a substantial impact (on the result) of the failure to analyse participants in the group to which they were randomized?			NA	NA
	Risk of bias judgement			Low
Bias due to missing outcome data	3.1 Were data for this outcome available for all, or nearly all, participants randomized?			Y	Data for all participants were available
	3.2 If N/PN/NI to 3.1: Is there evidence that result was not biased by missing outcome data?			NA	NA
	3.3 If N/PN to 3.2: Could missingness in the outcome depend on its true value?			NA	NA
	3.4 If Y/PY/NI to 3.3: Is it likely that missingness in the outcome depended on its true value?			NA
	Risk of bias judgement			Low
Bias in measurement of the outcome	4.1 Was the method of measuring the outcome inappropriate?			N	Appropriate outcome measure used
	4.2 Could measurement or ascertainment of the outcome have differed between intervention groups?			N	Unlikely
	4.3 Were outcome assessors aware of the intervention received by study participants?			NI	No information on the outcome assessor
	4.4 If Y/PY/NI to 4.3: Could assessment of the outcome have been influenced by knowledge of intervention received?			Y	No blinding
	4.5 If Y/PY/NI to 4.4: Is it likely that assessment of the outcome was influenced by knowledge of intervention received?			Y
	Risk of bias judgement			High
Bias in selection of the reported result	5.1 Were the data that produced this result analysed in accordance with a pre-specified analysis plan that was finalized before unblinded outcome data were available for analysis?			NI	Protocol Not published
	5.2 ... multiple eligible outcome measurements (e.g. scales, definitions, time points) within the outcome domain?			Y	Multiple time point measurements
	5.3 ... multiple eligible analyses of the data?			N	Single analysis
	Risk of bias judgement			High
Overall bias	Risk of bias judgement			High
Author year	Niederkrotenthaler 2020	Title	Effects of awareness material featuring individuals with experience of depression and suicidal thoughts on an audience with depressive symptoms: Randomized controlled trial	Assessor	TT/FC
Study design	RCT	Tools used	ROB-2	Aim	assignment to intervention (the 'intention-to-treat' effect)
Experimental	Video	Comparator	Control video	Outcome	Depression
Domain	Signalling question			Response	Comments
Bias arising from the randomization process	1.1 Was the allocation sequence random?			Y	In this study, the allocation contained two ballots with group assignments, which were randomly and automatically drawn for each participant without replacement. After both ballots were drawn, the urn was automatically re-filled. Both participants and researchers were blinded to group assignment.
	1.2 Was the allocation sequence concealed until participants were enrolled and assigned to interventions?			Y
	1.3 Did baseline differences between intervention groups suggest a problem with the randomization process?			N	There were no differences with regard to baseline
	Risk of bias judgement			Low
Bias due to deviations from intended interventions	2.1.Were participants aware of their assigned intervention during the trial?			Y	Both participants and researchers were blinded to group assignment
	2.2.Were carers and people delivering the interventions aware of participants' assigned intervention during the trial?			N
	2.3. If Y/PY/NI to 2.1 or 2.2: Were there deviations from the intended intervention that arose because of the experimental context?			N	None mentioned
	2.4 If Y/PY to 2.3: Were these deviations likely to have affected the outcome?			NA	NA
	2.5. If Y/PY/NI to 2.4: Were these deviations from intended intervention balanced between groups?			NA	NA
	2.6 Was an appropriate analysis used to estimate the effect of assignment to intervention?			Y	ITT used
	2.7 If N/PN/NI to 2.6: Was there potential for a substantial impact (on the result) of the failure to analyse participants in the group to which they were randomized?			NA	NA
	Risk of bias judgement			Low
Bias due to missing outcome data	3.1 Were data for this outcome available for all, or nearly all, participants randomized?			N	only 69.6% of data completion (110/158)
	3.2 If N/PN/NI to 3.1: Is there evidence that result was not biased by missing outcome data?			Y	Sensitivity analysis conducted showed similar patterns and not qualitatively different to the presented findings from ANCOVA.
	3.3 If N/PN to 3.2: Could missingness in the outcome depend on its true value?			NA	NA
	3.4 If Y/PY/NI to 3.3: Is it likely that missingness in the outcome depended on its true value?			NA
	Risk of bias judgement			Low
Bias in measurement of the outcome	4.1 Was the method of measuring the outcome inappropriate?			N	Validated scoring tool was used
	4.2 Could measurement or ascertainment of the outcome have differed between intervention groups?			N	Unlikely, as the same survey instrument used
	4.3 Were outcome assessors aware of the intervention received by study participants?			N	Blinded to outcome assessors
	4.4 If Y/PY/NI to 4.3: Could assessment of the outcome have been influenced by knowledge of intervention received?			NA	NA
	4.5 If Y/PY/NI to 4.4: Is it likely that assessment of the outcome was influenced by knowledge of intervention received?			NA
	Risk of bias judgement			Low
Bias in selection of the reported result	5.1 Were the data that produced this result analysed in accordance with a pre-specified analysis plan that was finalized before unblinded outcome data were available for analysis?			NI	Registered with local and German clinical trials, no protocol published elsewhere
	5.2 ... multiple eligible outcome measurements (e.g. scales, definitions, time points) within the outcome domain?			N	Unlikely
	5.3 ... multiple eligible analyses of the data?			N	Unlikely
	Risk of bias judgement			Some concerns
Overall bias	Risk of bias judgement			Some concerns
Author Year	Mifflin 2012	Study ID	#52351	Assessor	TT/FC
Study design	RCT	Tools used	ROB-2	Aim	assignment to intervention (the 'intention-to-treat' effect)
Experimental	Video	Comparator	Control	Outcome	Pre-operative anxiety
Domain	Signalling question			Response	Comments
Bias arising from the randomization process	1.1 Was the allocation sequence random?			Y	Participants were assigned to either the experimental video distraction group or control using the method of sealed envelopes whose sequence had been determined by a random number generator.
	1.2 Was the allocation sequence concealed until participants were enrolled and assigned to interventions?			Y
	1.3 Did baseline differences between intervention groups suggest a problem with the randomization process?			N
	Risk of bias judgement			Low
Bias due to deviations from intended interventions	2.1.Were participants aware of their assigned intervention during the trial?			Y	Participants were either shown or not shown videos
	2.2.Were carers and people delivering the interventions aware of participants' assigned intervention during the trial?			PY
	2.3. If Y/PY/NI to 2.1 or 2.2: Were there deviations from the intended intervention that arose because of the experimental context?			N	None mentioned
	2.4 If Y/PY to 2.3: Were these deviations likely to have affected the outcome?			NA	NA
	2.5. If Y/PY/NI to 2.4: Were these deviations from intended intervention balanced between groups?			NA	BA
	2.6 Was an appropriate analysis used to estimate the effect of assignment to intervention?			N	Per-protocol anlaysis
	2.7 If N/PN/NI to 2.6: Was there potential for a substantial impact (on the result) of the failure to analyse participants in the group to which they were randomized?			N	Unlikely
	Risk of bias judgement			Some concerns
Bias due to missing outcome data	3.1 Were data for this outcome available for all, or nearly all, participants randomized?			Y	It appears that all data was available for analysis
	3.2 If N/PN/NI to 3.1: Is there evidence that result was not biased by missing outcome data?			NA	NA
	3.3 If N/PN to 3.2: Could missingness in the outcome depend on its true value?			NA	NA
	3.4 If Y/PY/NI to 3.3: Is it likely that missingness in the outcome depended on its true value?			NA
	Risk of bias judgement			Low
Bias in measurement of the outcome	4.1 Was the method of measuring the outcome inappropriate?			N	Common measure of pre-operative anxiety used
	4.2 Could measurement or ascertainment of the outcome have differed between intervention groups?			N	Unlikely
	4.3 Were outcome assessors aware of the intervention received by study participants?			Y	Although the observers were blinded preoperatively before randomization of subject was revealed, we did not blind the observer during the induction phase.
	4.4 If Y/PY/NI to 4.3: Could assessment of the outcome have been influenced by knowledge of intervention received?			PY	To account for possible observer bias, we used 2 coders for 20% of the observational data gathering. An interclass correlation showed that there were no significant differences in the 2 mYPAS coded scores (r = 0.9), indicating high interrater reliability.
	4.5 If Y/PY/NI to 4.4: Is it likely that assessment of the outcome was influenced by knowledge of intervention received?			PN
	Risk of bias judgement			Some concerns
Bias in selection of the reported result	5.1 Were the data that produced this result analysed in accordance with a pre-specified analysis plan that was finalized before unblinded outcome data were available for analysis?			NI	No information of the protocol
	5.2 ... multiple eligible outcome measurements (e.g. scales, definitions, time points) within the outcome domain?			N	Unlikely
	5.3 ... multiple eligible analyses of the data?			N	Unlikely
	Risk of bias judgement			Some concerns
Overall bias	Risk of bias judgement			Some concerns
Author year	Abassi 2021	Title	The Efficacy of Little Lovely Dentist, Dental Song, and Tell-Show-Do Techniques in Alleviating Dental Anxiety in Paediatric Patients: A Clinical Trial	Assessor	TT/FC
Study design	RCT	Tools used	ROB-2	Aim	assignment to intervention (the 'intention-to-treat' effect)
Experimental	Video, mobile application, tell-show	Comparator	control	Outcome	Dental anxiety
Domain	Signalling question			Response	Comments
Bias arising from the randomization process	1.1 Was the allocation sequence random?			Y	160 participants were divided into 4 groups by randomization through the lottery method, with each group having 40 patients as follows: group I: mobile application “the little lovely dentist” technique, group II: “dental video songs” technique, group III: “tell-show-do” technique, and group 4: “control”. No mention of allocation concealment.
	1.2 Was the allocation sequence concealed until participants were enrolled and assigned to interventions?			NI
	1.3 Did baseline differences between intervention groups suggest a problem with the randomization process?			NI	No statistical analysis of baseline characteristics of groups
	Risk of bias judgement			Some concerns
Bias due to deviations from intended interventions	2.1.Were participants aware of their assigned intervention during the trial?			Y	Yes, participants and carers were aware of the intervention that they have received
	2.2.Were carers and people delivering the interventions aware of participants' assigned intervention during the trial?			Y
	2.3. If Y/PY/NI to 2.1 or 2.2: Were there deviations from the intended intervention that arose because of the experimental context?			N	None mentioned
	2.4 If Y/PY to 2.3: Were these deviations likely to have affected the outcome?			NA	NA
	2.5. If Y/PY/NI to 2.4: Were these deviations from intended intervention balanced between groups?			NA	NA
	2.6 Was an appropriate analysis used to estimate the effect of assignment to intervention?			Y	Yes, ITT used.
	2.7 If N/PN/NI to 2.6: Was there potential for a substantial impact (on the result) of the failure to analyse participants in the group to which they were randomized?			NA	NA
	Risk of bias judgement			Low
Bias due to missing outcome data	3.1 Were data for this outcome available for all, or nearly all, participants randomized?			Y	Yes, outcome for all participants were available
	3.2 If N/PN/NI to 3.1: Is there evidence that result was not biased by missing outcome data?			NA	NA
	3.3 If N/PN to 3.2: Could missingness in the outcome depend on its true value?			NA	NA
	3.4 If Y/PY/NI to 3.3: Is it likely that missingness in the outcome depended on its true value?			NA
	Risk of bias judgement			Low
Bias in measurement of the outcome	4.1 Was the method of measuring the outcome inappropriate?			N	Appropriate measure of dental anxiety used
	4.2 Could measurement or ascertainment of the outcome have differed between intervention groups?			N	Unlikely, as objective meausures were used,
	4.3 Were outcome assessors aware of the intervention received by study participants?			N	On clinicaltrials.org: Double (InvestigatorOutcomes Assessor)
	4.4 If Y/PY/NI to 4.3: Could assessment of the outcome have been influenced by knowledge of intervention received?			NA	NA
	4.5 If Y/PY/NI to 4.4: Is it likely that assessment of the outcome was influenced by knowledge of intervention received?			NA
	Risk of bias judgement			Low
Bias in selection of the reported result	5.1 Were the data that produced this result analysed in accordance with a pre-specified analysis plan that was finalized before unblinded outcome data were available for analysis?			Y	Registered on clinicaltrials
	5.2 ... multiple eligible outcome measurements (e.g. scales, definitions, time points) within the outcome domain?			N	Single eligibile outcome measurement used
	5.3 ... multiple eligible analyses of the data?			N	Appeared that only one measurement was used.
	Risk of bias judgement			Low
Overall bias	Risk of bias judgement			Some concerns
Author year	Egerton 2022	Title	Comparative effect of two educational videos on self-efficacy and kinesiophobia in people with knee osteoarthritis: an online randomised controlled trial	Assessor	TT/FC
Study design	RCT	Tools used	ROB-2	Aim	assignment to intervention (the 'intention-to-treat' effect)
Experimental	Video with evidence-based knee OA info	Comparator	Video education	Outcome	Arthritis Self-Efficacy Scale
Domain	Signalling question			Response	Comments
Bias arising from the randomization process	1.1 Was the allocation sequence random?			Y	Participants were then randomly allocated (1:1) using the randomiser function in Qualtrics (set to ‘evenly present elements’). Allocation at the point of participant enrollment using the randomiser function in Qualtrics.
	1.2 Was the allocation sequence concealed until participants were enrolled and assigned to interventions?			Y
	1.3 Did baseline differences between intervention groups suggest a problem with the randomization process?			N	Baseline characteristics between groups were similar, except for some differences in pain duration.
	Risk of bias judgement			Low
Bias due to deviations from intended interventions	2.1.Were participants aware of their assigned intervention during the trial?			N	Participants would not be aware of which arm they have been randomized to, although those delivering the intervention would be aware
	2.2.Were carers and people delivering the interventions aware of participants' assigned intervention during the trial?			Y
	2.3. If Y/PY/NI to 2.1 or 2.2: Were there deviations from the intended intervention that arose because of the experimental context?			N	None mentioned
	2.4 If Y/PY to 2.3: Were these deviations likely to have affected the outcome?			NA	NA
	2.5. If Y/PY/NI to 2.4: Were these deviations from intended intervention balanced between groups?			NA	NA
	2.6 Was an appropriate analysis used to estimate the effect of assignment to intervention?			Y	ITT analysis used
	2.7 If N/PN/NI to 2.6: Was there potential for a substantial impact (on the result) of the failure to analyse participants in the group to which they were randomized?			NA	NA
	Risk of bias judgement			Low
Bias due to missing outcome data	3.1 Were data for this outcome available for all, or nearly all, participants randomized?			PN	92% of data available (20-22 lost to followup)
	3.2 If N/PN/NI to 3.1: Is there evidence that result was not biased by missing outcome data?			N	Those completing the study were more likely male (35% vs 21%), tertiary educated (52% vs 31%) and concerned about their knee problem at baseline (20% vs 10% reported quite to extremely concerned), than those not completing
	3.3 If N/PN to 3.2: Could missingness in the outcome depend on its true value?			PY	As above. Multiple imputations performed to account for missingness
	3.4 If Y/PY/NI to 3.3: Is it likely that missingness in the outcome depended on its true value?			PN
	Risk of bias judgement			Some concerns
Bias in measurement of the outcome	4.1 Was the method of measuring the outcome inappropriate?			N	self-efficacy for managing OA pain, measured via Arthritis Self-Efficacy Scale - pain subscale (ASES-Pain; five items measured via numerical rating scales; score range 0e10; higher score ¼ greater self-efficacy)
	4.2 Could measurement or ascertainment of the outcome have differed between intervention groups?			N	Outcomes assessed by the participants themselves, may differ as a result of receiving different video interventions, althought the information of the videos are the same.
	4.3 Were outcome assessors aware of the intervention received by study participants?			Y	Outcome was assessed by the participants themselves.
	4.4 If Y/PY/NI to 4.3: Could assessment of the outcome have been influenced by knowledge of intervention received?			Y	The information received are the same from both videos.
	4.5 If Y/PY/NI to 4.4: Is it likely that assessment of the outcome was influenced by knowledge of intervention received?			Y
	Risk of bias judgement			High
Bias in selection of the reported result	5.1 Were the data that produced this result analysed in accordance with a pre-specified analysis plan that was finalized before unblinded outcome data were available for analysis?			Y	SAP stated in the paper.
	5.2 ... multiple eligible outcome measurements (e.g. scales, definitions, time points) within the outcome domain?			N	Pre-determined SAP. 1 questionnaire assessment per participant.
	5.3 ... multiple eligible analyses of the data?			N	Single questionnaire
	Risk of bias judgement			Low
Overall bias	Risk of bias judgement			High
Author year	McDonough 2022	Title	Effects of a remote, YouTube-delivered exercise intervention on young adults' physical activity, sedentary behavior, and sleep during the COVID-19 pandemic: Randomized controlled trial	Assessor	TT/FC
Study design	RCT	Tools used	ROB-2	Aim	assignment to intervention (the 'intention-to-treat' effect)
Experimental	Youtube exercise videos+pdf	Comparator	Non-exercise related youtube videos	Outcome	Physical activity level
Domain	Signalling question			Response	Comments
Bias arising from the randomization process	1.1 Was the allocation sequence random?			Y	Randomization, participant enrollment, and group allocation were completed by our project manager (MAH), who was blinded to the study questions and outcomes. Specifically, our random allocation sequence was completed using the “randomize” package in R Studio with no block restrictions applied. Given the use of pseudo usernames within the intervention YouTube channels to preserve participants’ pri…
	1.2 Was the allocation sequence concealed until participants were enrolled and assigned to interventions?			Y
	1.3 Did baseline differences between intervention groups suggest a problem with the randomization process?			N	We observed no clinically meaningful baseline differences between groups for participant demographics and therefore determined our randomization procedures to be robust.
	Risk of bias judgement			Low
Bias due to deviations from intended interventions	2.1 Were participants aware of their assigned intervention during the trial?			Y	Yes, participants were shown arm-specific videos
	2.2 Were carers and people delivering the interventions aware of participants' assigned intervention during the trial?			Y
	2.3. [If applicable:] If Y/PY/NI to 2.1 or 2.2: Were important non-protocol interventions balanced across intervention groups?			Y	Appeared to be balanced across groups
	2.4. [If applicable:] Were there failures in implementing the intervention that could have affected the outcome?			N	All interventions carried out as planned
	2.5. [If applicable:] Was there non-adherence to the assigned intervention regimen that could have affected participants’ outcomes?			NA	NA
	2.6. If N/PN/NI to 2.3, or Y/PY/NI to 2.4 or 2.5: Was an appropriate analysis used to estimate the effect of adhering to the intervention?			NA	NA
	Risk of bias judgement			Low
Bias due to missing outcome data	3.1 Were data for this outcome available for all, or nearly all, participants randomized?			Y	1 participant in experimental, and 2 in control dropped out
	3.2 If N/PN/NI to 3.1: Is there evidence that result was not biased by missing outcome data?			NA	NA
	3.3 If N/PN to 3.2: Could missingness in the outcome depend on its true value?			NA	NA
	3.4 If Y/PY/NI to 3.3: Is it likely that missingness in the outcome depended on its true value?			NA
	Risk of bias judgement			Low
Bias in measurement of the outcome	4.1 Was the method of measuring the outcome inappropriate?			N	Appropriate, objective measures of physical activity levels using an accelerometer
	4.2 Could measurement or ascertainment of the outcome have differed between intervention groups?			N	Unlikely
	4.3 Were outcome assessors aware of the intervention received by study participants?			N	Randomization, participant enrollment, and group allocation were completed by our project manager (MAH), who was blinded to the study questions and outcomes. Specifically, our random allocation sequence was completed using the “randomize” package in R Studio with no block restrictions applied. Given the use of pseudo usernames within the intervention YouTube channels to preserve participants’ pri…
	4.4 If Y/PY/NI to 4.3: Could assessment of the outcome have been influenced by knowledge of intervention received?			NA	NA
	4.5 If Y/PY/NI to 4.4: Is it likely that assessment of the outcome was influenced by knowledge of intervention received?			NA
	Risk of bias judgement			Low
Bias in selection of the reported result	5.1 Were the data that produced this result analysed in accordance with a pre-specified analysis plan that was finalized before unblinded outcome data were available for analysis?			Y	Registered on Clinical Trials
	5.2 ... multiple eligible outcome measurements (e.g. scales, definitions, time points) within the outcome domain?			N	No
	5.3 ... multiple eligible analyses of the data?			N	No
	Risk of bias judgement			Low
Overall bias	Risk of bias judgement			Low
Author Year	Mizuta 2024	Title	Effectiveness of Metaverse Space–Based Exercise Video Distribution in Young Adults: Randomized Controlled Trial	Assessor	TT/FC
Study design	RCT	Tools used	ROB-2	Aim	assignment to intervention (the 'intention-to-treat' effect)
Experimental	Video	Comparator	Control	Outcome	Physical activity
Domain	Signalling question			Response	Comments
Bias arising from the randomization process	1.1 Was the allocation sequence random?			Y
	1.2 Was the allocation sequence concealed until participants were enrolled and assigned to interventions?			Y
	1.3 Did baseline differences between intervention groups suggest a problem with the randomization process?			N
	Risk of bias judgement			Low
Bias due to deviations from intended interventions	2.1.Were participants aware of their assigned intervention during the trial?			Y	Participants were aware of the intervention in order to undertake the exercises
	2.2.Were carers and people delivering the interventions aware of participants' assigned intervention during the trial?			PY
	2.3. If Y/PY/NI to 2.1 or 2.2: Were there deviations from the intended intervention that arose because of the experimental context?			N	One participant in the control group could not participate owing to illness
	2.4 If Y/PY to 2.3: Were these deviations likely to have affected the outcome?			NA	NA
	2.5. If Y/PY/NI to 2.4: Were these deviations from intended intervention balanced between groups?			NA	NA
	2.6 Was an appropriate analysis used to estimate the effect of assignment to intervention?			Y	ITT analysis
	2.7 If N/PN/NI to 2.6: Was there potential for a substantial impact (on the result) of the failure to analyse participants in the group to which they were randomized?			NA	NA
	Risk of bias judgement			Low
Bias due to missing outcome data	3.1 Were data for this outcome available for all, or nearly all, participants randomized?			Y	One participant in the control group could not participate owing to illness
	3.2 If N/PN/NI to 3.1: Is there evidence that result was not biased by missing outcome data?			NA	NA
	3.3 If N/PN to 3.2: Could missingness in the outcome depend on its true value?			NA	NA
	3.4 If Y/PY/NI to 3.3: Is it likely that missingness in the outcome depended on its true value?			NA
	Risk of bias judgement			Low
Bias in measurement of the outcome	4.1 Was the method of measuring the outcome inappropriate?			PN	Physical activity levels
	4.2 Could measurement or ascertainment of the outcome have differed between intervention groups?			PN
	4.3 Were outcome assessors aware of the intervention received by study participants?			Y	Participants self-assessed
	4.4 If Y/PY/NI to 4.3: Could assessment of the outcome have been influenced by knowledge of intervention received?			Y	Participants more likely to remember the exercise times if they were in the intervention group.
	4.5 If Y/PY/NI to 4.4: Is it likely that assessment of the outcome was influenced by knowledge of intervention received?			PY
	Risk of bias judgement			High
Bias in selection of the reported result	5.1 Were the data that produced this result analysed in accordance with a pre-specified analysis plan that was finalized before unblinded outcome data were available for analysis?			NI	Protocol not shown
	5.2 ... multiple eligible outcome measurements (e.g. scales, definitions, time points) within the outcome domain?			Y	Multiple levels of exercise
	5.3 ... multiple eligible analyses of the data?			N
	Risk of bias judgement			High
Overall bias	Risk of bias judgement			High
Author Year	Brunner 2023	Title	Video-Based Education with Storytelling Reduces Parents' Fear of Topical Corticosteroid Use in Children with Atopic Dermatitis: A Randomized Controlled Trial (The EduDerm Study Part II)	Assessor	TT/FC
Study design	RCT	Tools used	ROB-2	Aim	assignment to intervention (the 'intention-to-treat' effect)
Experimental	Video AD+expert	Comparator	Expert only	Outcome	Fear of topical steroid treatment
Domain	Signalling question			Response	Comments
Bias arising from the randomization process	1.1 Was the allocation sequence random?			Y	The authors performed block randomization to form the allocation list for the two comparison groups and used a computer random number generator to select random permuted blocks with a block size offour.
	1.2 Was the allocation sequence concealed until participants were enrolled and assigned to interventions?			Y
	1.3 Did baseline differences between intervention groups suggest a problem with the randomization process?			Y	Age of included children, which was higher in the control group (median, 22 vs 7 months), and SCORAD score, which was higher in the intervention group (mean ± SD, 27.73 ± 16.25 vs 20.71 ± 20.14).
	Risk of bias judgement			Some concerns
Bias due to deviations from intended interventions	2.1.Were participants aware of their assigned intervention during the trial?			Y	Because of the nature of the intervention, it was not possible to blind the participants. The parents were probably aware of the interventions.
	2.2.Were carers and people delivering the interventions aware of participants' assigned intervention during the trial?			Y
	2.3. If Y/PY/NI to 2.1 or 2.2: Were there deviations from the intended intervention that arose because of the experimental context?			N	Not reported and unlikely
	2.4 If Y/PY to 2.3: Were these deviations likely to have affected the outcome?			NA	NA
	2.5. If Y/PY/NI to 2.4: Were these deviations from intended intervention balanced between groups?			NA	NA
	2.6 Was an appropriate analysis used to estimate the effect of assignment to intervention?			Y	ITT analysis
	2.7 If N/PN/NI to 2.6: Was there potential for a substantial impact (on the result) of the failure to analyse participants in the group to which they were randomized?			NA	NA
	Risk of bias judgement			Low
Bias due to missing outcome data	3.1 Were data for this outcome available for all, or nearly all, participants randomized?			N	15% (n=6) missing with no reason
	3.2 If N/PN/NI to 3.1: Is there evidence that result was not biased by missing outcome data?			N	No evidence
	3.3 If N/PN to 3.2: Could missingness in the outcome depend on its true value?			Y	Participants who dropped out may have had adverse or negative effect of AD_x000D_ Hence missingness could affect outcome
	3.4 If Y/PY/NI to 3.3: Is it likely that missingness in the outcome depended on its true value?			PN
	Risk of bias judgement			Some concerns
Bias in measurement of the outcome	4.1 Was the method of measuring the outcome inappropriate?			N	Commonly used measure of the outcome used
	4.2 Could measurement or ascertainment of the outcome have differed between intervention groups?			N	Same survey instrument
	4.3 Were outcome assessors aware of the intervention received by study participants?			N	Assessed at study visit - unlikely aware
	4.4 If Y/PY/NI to 4.3: Could assessment of the outcome have been influenced by knowledge of intervention received?			NA	NA
	4.5 If Y/PY/NI to 4.4: Is it likely that assessment of the outcome was influenced by knowledge of intervention received?			NA
	Risk of bias judgement			Low
Bias in selection of the reported result	5.1 Were the data that produced this result analysed in accordance with a pre-specified analysis plan that was finalized before unblinded outcome data were available for analysis?			NI	Protocol not published
	5.2 ... multiple eligible outcome measurements (e.g. scales, definitions, time points) within the outcome domain?			N	No
	5.3 ... multiple eligible analyses of the data?			N	Only measured once
	Risk of bias judgement			Some concerns
Overall bias	Risk of bias judgement			Some concerns
Author Year	Oppenheimer 2024	Title	Social media does not elicit a physiologicalstress response as measured by heart rateand salivary cortisol over 20-minute sessionsof cell phone use	Assessor	TT/FC
Study design	Crossover RCT	Tools used	ROB-2	Aim	assignment to intervention (the 'intention-to-treat' effect)
Experimental	Video then social media	Comparator	Social media then video	Outcome	Stress
Domain	Signalling question			Response	Comments
Bias arising from the randomization process	1.1 Was the allocation sequence random?			Y	Participants were assigned a random number
	1.2 Was the allocation sequence concealed until participants were enrolled and assigned to interventions?			NI
	1.3 Did baseline differences between intervention groups suggest a problem with the randomization process?			PN	Most factors - no signficiant difference. We noted that Facebook Intensity was slightly higher in the Social Media than YouTube group, but on average those using Facebook were older than those using Instagram regardless of group (T36.2 = 4.36, p<0.001).
	Risk of bias judgement			Some concerns
Bias due to deviations from intended interventions	2.1.Were participants aware of their assigned intervention during the trial?			Y	Yes, participants undertook the interventions. Those delivering the intervention were likely aware of participants' assigned intervention
	2.2.Were carers and people delivering the interventions aware of participants' assigned intervention during the trial?			PY
	2.3. If Y/PY/NI to 2.1 or 2.2: Were there deviations from the intended intervention that arose because of the experimental context?			N	Not reported and unlikely
	2.4 If Y/PY to 2.3: Were these deviations likely to have affected the outcome?			NA	NA
	2.5. If Y/PY/NI to 2.4: Were these deviations from intended intervention balanced between groups?			NA	NA
	2.6 Was an appropriate analysis used to estimate the effect of assignment to intervention?			PY	A repeated measures model in a mixed model framework was fitted.
	2.7 If N/PN/NI to 2.6: Was there potential for a substantial impact (on the result) of the failure to analyse participants in the group to which they were randomized?			NA	NA
	Risk of bias judgement			Low
Bias due to missing outcome data	3.1 Were data for this outcome available for all, or nearly all, participants randomized?			N	Heart rate data were not available for six participants. The cortisol data from three participants were not used in the analysis because they ate within the hour prior to the study. Cortisol values from two individuals at a single time point were unavailable for analysis due to processing issues. O
	3.2 If N/PN/NI to 3.1: Is there evidence that result was not biased by missing outcome data?			N
	3.3 If N/PN to 3.2: Could missingness in the outcome depend on its true value?			NI	Uncertain for the reason of missing data. Individuals ate within 1hr before cortisol measurement
	3.4 If Y/PY/NI to 3.3: Is it likely that missingness in the outcome depended on its true value?			PN
	Risk of bias judgement			Some concerns
Bias in measurement of the outcome	4.1 Was the method of measuring the outcome inappropriate?			N
	4.2 Could measurement or ascertainment of the outcome have differed between intervention groups?			N
	4.3 Were outcome assessors aware of the intervention received by study participants?			NI	No information of blinding mentioned
	4.4 If Y/PY/NI to 4.3: Could assessment of the outcome have been influenced by knowledge of intervention received?			PN	HR and cortisol levels were measured objectively. Cross-over design may also mitigate the effect of intervention on outcomes.
	4.5 If Y/PY/NI to 4.4: Is it likely that assessment of the outcome was influenced by knowledge of intervention received?			NA
	Risk of bias judgement			Low
Bias in selection of the reported result	5.1 Were the data that produced this result analysed in accordance with a pre-specified analysis plan that was finalized before unblinded outcome data were available for analysis?			NI	No information on the protocol
	5.2 ... multiple eligible outcome measurements (e.g. scales, definitions, time points) within the outcome domain?			Y	Multiple measurement timepoints
	5.3 ... multiple eligible analyses of the data?			N
	Risk of bias judgement			High
Overall bias	Risk of bias judgement			High
Author Year	Peng 2021	Title	Role of an e-Health Intervention in Holistic Healthcare: A Quasiexperiment in Patients Undergoing Cardiac Catheterization in Taiwan	Assessor	HT/FC
Study design	Quasi-Experimental	Tools used	ROBIN-I	Aim	assignment to intervention (the 'intention-to-treat' effect)
Experimental	Video	Comparator	Standard care	Outcome	Self-reported health status; Spiritual wellbeing
Domain	Signalling question			Response	Comments
Bias due to confounding	1.1. Is there potential for confounding of the effect of intervention in this study?			Y	No analysis of baseline health status of participants before video intervention
	1.2. Was the analysis based on splitting participants’ follow up time according to intervention received?			N	All groups were followed-up in the same way.
	1.3. Were intervention discontinuations or switches likely to be related to factors that are prognostic for the outcome?			NA	NA
	1.4. Did the authors use an appropriate analysis method that controlled for all the important confounding domains?			Y	Linear mixed effect model was used to control the selected variables.
	1.5. If Y/PY to 1.4: Were confounding domains that were controlled for measured validly and reliably by the variables available in this study?			Y	Mostly objective, numerical variables.
	1.6. Did the authors control for any post-intervention variables that could have been affected by the intervention?			N	No post-intervention variables.
	1.7. Did the authors use an appropriate analysis method that adjusted for all the important confounding domains and for time-varying confounding?			NA	NA
	1.8. If Y/PY to 1.7: Were confounding domains that were adjusted for measured validly and reliably by the variables available in this study?			NA	NA
	Risk of bias judgement			Moderate
Bias due to selection of participants	2.1. Was selection of participants into the study (or into the analysis) based on participant characteristics observed after the start of intervention?			N	Outpatients from the clinic were selected. Not based on characteristics after the intervention.
	2.2. If Y/PY to 2.1: Were the post-intervention variables that influenced selection likely to be associated with intervention?			NA	NA
	2.3. If Y/PY to 2.2: Were the post-intervention variables that influenced selection likely to be influenced by the outcome or a cause of the outcome?			NA	NA
	2.4. Do start of follow-up and start of intervention coincide for most participants?			PY	One day before catheterisation; No clear indication of exact F/U time, but same timepoints during the clinical care.
	2.5. If Y/PY to 2.2 and 2.3, or N/PN to 2.4: Were adjustment techniques used that are likely to correct for the presence of selection biases?			NA	NA
	Risk of bias judgement			Low
Bias in classification of interventions	3.1. Were intervention groups clearly defined?			Y	Yes, Intervention groups were given a link to access the video intervention
	3.2. Was the information used to define intervention groups recorded at the start of the intervention?			Y	Yes
	3.3. Could classification of intervention status have been affected by knowledge of the outcome or risk of the outcome?			N	Unlikely to be affected
	Risk of bias judgement			Low
Bias due to deviations from intended interventions	4.1. Were there deviations from the intended intervention beyond what would be expected in usual practice?			N	No clear indication of deviation from planned.
	4.2. If Y/PY to 4.1: Were these deviations from intended intervention unbalanced between groups and likely to have affected the outcome?			NA	NA
	4.3. Were important co-interventions balanced across intervention groups?			NA	NA
	4.4. Was the intervention implemented successfully for most participants?			NA	NA
	4.5. Did study participants adhere to the assigned intervention regimen?			NA	NA
	4.6. If N/PN to 4.3, 4.4 or 4.5: Was an appropriate analysis used to estimate the effect of starting and adhering to the intervention?			NA	NA
	Risk of bias judgement			Low
Bias due to missing data	5.1. Were outcome data available for all, or nearly all, participants?			Y	It appears that alll data were available
	5.2. Were participants excluded due to missing data on intervention status?			N	No participants excluded
	5.3. Were participants excluded due to missing data on other variables needed for the analysis?			N	No participants excluded
	5.4. If PN/N to 5.1, or Y/PY to 5.2 or 5.3: Are the proportion of participants and reasons for missing data similar across interventions?			NA	NA
	5.5. If PN/N to 5.1, or Y/PY to 5.2 or 5.3: Is there evidence that results were robust to the presence of missing data?			NA	NA
	Risk of bias judgement			Low
Bias in measurement of outcomes	6.1. Could the outcome measure have been influenced by knowledge of the intervention received?			N	Unlikely to be affected
	6.2. Were outcome assessors aware of the intervention received by study participants?			Y	Self-reported outcomes from participants - aware of interventions they have received
	6.3. Were the methods of outcome assessment comparable across intervention groups?			Y	Yes, methods used to assess outcomes were comparable
	6.4. Were any systematic errors in measurement of the outcome related to intervention received?			N	No systematic errors noted.
	Risk of bias judgement			Moderate
Bias in selection of the reported result	7.1. ... multiple outcome measurements within the outcome domain?			N	No. From one questionnaire per participant, although no indication how many quesionnaire one participant could have filled in.
	7.2. ... multiple analyses of the intervention-outcome relationship?			N	None described
	7.3. ... different subgroups?			N	No division of subgroups.
	Risk of bias judgement			Low
Overall bias	Risk of bias judgement			Moderate
Author Year	Altay 2024	Title	The association of social media videos and patients' perioperative anxiety	Assessor	FC/TT
Study design	Pre-post	Tools used	ROBIN-I	Aim	assignment to intervention (the 'intention-to-treat' effect)
Experimental	Video	Comparator	N/A	Outcome	Pre-operative anxiety
Domain	Signalling question			Response	Comments
Bias due to confounding	1.1. Is there potential for confounding of the effect of intervention in this study?			Y	No measure of underlying mental-health related conditions fort the participants. In addition, the mean age of group 2 was significantly higher than group 1
	1.2. Was the analysis based on splitting participants’ follow up time according to intervention received?			N
	1.3. Were intervention discontinuations or switches likely to be related to factors that are prognostic for the outcome?			NA	NA
	1.4. Did the authors use an appropriate analysis method that controlled for all the important confounding domains?			N	No clear mention of appropriate analysis method
	1.5. If Y/PY to 1.4: Were confounding domains that were controlled for measured validly and reliably by the variables available in this study?			NA
	1.6. Did the authors control for any post-intervention variables that could have been affected by the intervention?			N
	1.7. Did the authors use an appropriate analysis method that adjusted for all the important confounding domains and for time-varying confounding?			NA	NA
	1.8. If Y/PY to 1.7: Were confounding domains that were adjusted for measured validly and reliably by the variables available in this study?			NA	NA
	Risk of bias judgement			Serious
Bias due to selection of participants	2.1. Was selection of participants into the study (or into the analysis) based on participant characteristics observed after the start of intervention?			N
	2.2. If Y/PY to 2.1: Were the post-intervention variables that influenced selection likely to be associated with intervention?			NA	NA
	2.3. If Y/PY to 2.2: Were the post-intervention variables that influenced selection likely to be influenced by the outcome or a cause of the outcome?			NA	NA
	2.4. Do start of follow-up and start of intervention coincide for most participants?			Y	Watching the video over the last week.
	2.5. If Y/PY to 2.2 and 2.3, or N/PN to 2.4: Were adjustment techniques used that are likely to correct for the presence of selection biases?			NA	NA
	Risk of bias judgement			Low
Bias in classification of interventions	3.1. Were intervention groups clearly defined?			Y	Clear eligibility criteria
	3.2. Was the information used to define intervention groups recorded at the start of the intervention?			Y	Patients were selected before the intervention.
	3.3. Could classification of intervention status have been affected by knowledge of the outcome or risk of the outcome?			N	Cohort study - participants were exposed to intervention before the measurement of outcomes
	Risk of bias judgement			Low
Bias due to deviations from intended interventions	4.1. Were there deviations from the intended intervention beyond what would be expected in usual practice?			N	No clear indication of deviation.
	4.2. If Y/PY to 4.1: Were these deviations from intended intervention unbalanced between groups and likely to have affected the outcome?			NA	NA
	4.3. Were important co-interventions balanced across intervention groups?			NA	NA
	4.4. Was the intervention implemented successfully for most participants?			NA	NA
	4.5. Did study participants adhere to the assigned intervention regimen?			NA	NA
	4.6. If N/PN to 4.3, 4.4 or 4.5: Was an appropriate analysis used to estimate the effect of starting and adhering to the intervention?			NA	NA
	Risk of bias judgement			Low
Bias due to missing data	5.1. Were outcome data available for all, or nearly all, participants?			Y	It's a cohort study - no participants lost
	5.2. Were participants excluded due to missing data on intervention status?			N	It's a cohort study - no participants lost
	5.3. Were participants excluded due to missing data on other variables needed for the analysis?			N	It's a cohort study - no participants lost
	5.4. If PN/N to 5.1, or Y/PY to 5.2 or 5.3: Are the proportion of participants and reasons for missing data similar across interventions?			NA
	5.5. If PN/N to 5.1, or Y/PY to 5.2 or 5.3: Is there evidence that results were robust to the presence of missing data?			NA
	Risk of bias judgement			Low
Bias in measurement of outcomes	6.1. Could the outcome measure have been influenced by knowledge of the intervention received?			Y	Yes
	6.2. Were outcome assessors aware of the intervention received by study participants?			Y	Self-assessment
	6.3. Were the methods of outcome assessment comparable across intervention groups?			Y	Same survey instrument
	6.4. Were any systematic errors in measurement of the outcome related to intervention received?			N	No systematic errors noted.
	Risk of bias judgement			Serious
Bias in selection of the reported result	7.1. ... multiple outcome measurements within the outcome domain?			Y	S-anxiety and T-anxiety
	7.2. ... multiple analyses of the intervention-outcome relationship?			N
	7.3. ... different subgroups?			N
	Risk of bias judgement			Moderate
Overall bias	Risk of bias judgement			Serious
Author Year	Kim 2019	Title	Effects of an Internet-based informational video on preoperative anxiety in patients with colorectal cancer	Assessor	HT/FC
Study design	Pre-post	Tools used	ROBIN-I	Aim	assignment to intervention (the 'intention-to-treat' effect)
Experimental	Video	Comparator	N/A	Outcome	Pre-operative anxiety
Domain	Signalling question			Response	Comments
Bias due to confounding	1.1. Is there potential for confounding of the effect of intervention in this study?			N	Minimal likelihood of confounding
	1.2. Was the analysis based on splitting participants’ follow up time according to intervention received?			NA	NA
	1.3. Were intervention discontinuations or switches likely to be related to factors that are prognostic for the outcome?			NA	NA
	1.4. Did the authors use an appropriate analysis method that controlled for all the important confounding domains?			NA	NA
	1.5. If Y/PY to 1.4: Were confounding domains that were controlled for measured validly and reliably by the variables available in this study?			NA	NA
	1.6. Did the authors control for any post-intervention variables that could have been affected by the intervention?			NA	NA
	1.7. Did the authors use an appropriate analysis method that adjusted for all the important confounding domains and for time-varying confounding?			NA	NA
	1.8. If Y/PY to 1.7: Were confounding domains that were adjusted for measured validly and reliably by the variables available in this study?			NA	NA
	Risk of bias judgement			Low
Bias due to selection of participants	2.1. Was selection of participants into the study (or into the analysis) based on participant characteristics observed after the start of intervention?			N	Participants were enrolled before being shown the intervention video.
	2.2. If Y/PY to 2.1: Were the post-intervention variables that influenced selection likely to be associated with intervention?			NA	NA
	2.3. If Y/PY to 2.2: Were the post-intervention variables that influenced selection likely to be influenced by the outcome or a cause of the outcome?			NA	NA
	2.4. Do start of follow-up and start of intervention coincide for most participants?			Y	All were instructed to watched the video and complete the questionnaire 1 day before surgery.
	2.5. If Y/PY to 2.2 and 2.3, or N/PN to 2.4: Were adjustment techniques used that are likely to correct for the presence of selection biases?			NA	NA
	Risk of bias judgement			Low
Bias in classification of interventions	3.1. Were intervention groups clearly defined?			Y	Clear eligibility criteria
	3.2. Was the information used to define intervention groups recorded at the start of the intervention?			Y	Patients were selected before the intervention.
	3.3. Could classification of intervention status have been affected by knowledge of the outcome or risk of the outcome?			N	One intervenion group only
	Risk of bias judgement			Low
Bias due to deviations from intended interventions	4.1. Were there deviations from the intended intervention beyond what would be expected in usual practice?			N	No clear indication of deviation.
	4.2. If Y/PY to 4.1: Were these deviations from intended intervention unbalanced between groups and likely to have affected the outcome?			NA	NA
	4.3. Were important co-interventions balanced across intervention groups?			NA	NA
	4.4. Was the intervention implemented successfully for most participants?			NA	NA
	4.5. Did study participants adhere to the assigned intervention regimen?			NA	NA
	4.6. If N/PN to 4.3, 4.4 or 4.5: Was an appropriate analysis used to estimate the effect of starting and adhering to the intervention?			NA	NA
	Risk of bias judgement			Low
Bias due to missing data	5.1. Were outcome data available for all, or nearly all, participants?			Y	It appears that alll data were available
	5.2. Were participants excluded due to missing data on intervention status?			N	No participants excluded
	5.3. Were participants excluded due to missing data on other variables needed for the analysis?			N	No participants excluded
	5.4. If PN/N to 5.1, or Y/PY to 5.2 or 5.3: Are the proportion of participants and reasons for missing data similar across interventions?			NA	NA
	5.5. If PN/N to 5.1, or Y/PY to 5.2 or 5.3: Is there evidence that results were robust to the presence of missing data?			NA	NA
	Risk of bias judgement			Low
Bias in measurement of outcomes	6.1. Could the outcome measure have been influenced by knowledge of the intervention received?			N	Unlikely
	6.2. Were outcome assessors aware of the intervention received by study participants?			Y	The participant reviewed the outcomes and knew the intervention.
	6.3. Were the methods of outcome assessment comparable across intervention groups?			Y	Questionnaire assessments were conducted in the same way.
	6.4. Were any systematic errors in measurement of the outcome related to intervention received?			N	No systematic errors noted.
	Risk of bias judgement			Moderate
Bias in selection of the reported result	7.1. ... multiple outcome measurements within the outcome domain?			N	No. From one questionnaire per participant, although no indication how many quesionnaire one participant could have filled in.
	7.2. ... multiple analyses of the intervention-outcome relationship?			N	None described
	7.3. ... different subgroups?			N	No division of subgroups
	Risk of bias judgement			Low
Overall bias	Risk of bias judgement			Moderate
Author Year	Smejka 2022	Title	The effects of Autonomous Sensory Meridian Response (ASMR) videos on arousal and mood in adults with and without depression and insomnia	Assessor	HT/FC
Study design	Pre-post	Tools used	ROBIN-I	Aim	assignment to intervention (the 'intention-to-treat' effect)
Experimental	ASMR experiencer	Comparator	Non-ASMR Experiencer	Outcome	Insomnia and depression
Domain	Signalling question			Response	Comments
Bias due to confounding	1.1. Is there potential for confounding of the effect of intervention in this study?			Y	Variables measured: gender, age, mental health history. More factors could have been measured - e.g. whether experienced ASMR before?
	1.2. Was the analysis based on splitting participants’ follow up time according to intervention received?			N	Not mentioned
	1.3. Were intervention discontinuations or switches likely to be related to factors that are prognostic for the outcome?			NA	NA
	1.4. Did the authors use an appropriate analysis method that controlled for all the important confounding domains?			N	Mainly controlled for the effect of mental health symptoms and whether ASMR experienced. No other factors were controlled.
	1.5. If Y/PY to 1.4: Were confounding domains that were controlled for measured validly and reliably by the variables available in this study?			NA	NA
	1.6. Did the authors control for any post-intervention variables that could have been affected by the intervention?			Y	Control for whether post-intervention ASMR was experienced.
	1.7. Did the authors use an appropriate analysis method that adjusted for all the important confounding domains and for time-varying confounding?			NA	NA
	1.8. If Y/PY to 1.7: Were confounding domains that were adjusted for measured validly and reliably by the variables available in this study?			NA	NA
	Risk of bias judgement			Serious
Bias due to selection of participants	2.1. Was selection of participants into the study (or into the analysis) based on participant characteristics observed after the start of intervention?			Y	The selection of groups were based on participants' experience post-intervention - whether they experience ASMR or not
	2.2. If Y/PY to 2.1: Were the post-intervention variables that influenced selection likely to be associated with intervention?			Y	Whether ASMR was experienced depended on the ASMR intervention.
	2.3. If Y/PY to 2.2: Were the post-intervention variables that influenced selection likely to be influenced by the outcome or a cause of the outcome?			Y	Interaction between mental health symptoms and ASMR experience
	2.4. Do start of follow-up and start of intervention coincide for most participants?			Y	Yes - intervention and assessment completed within a questionnaire.
	2.5. If Y/PY to 2.2 and 2.3, or N/PN to 2.4: Were adjustment techniques used that are likely to correct for the presence of selection biases?			N	Some adjustment conducted in the study.
	Risk of bias judgement			Serious
Bias in classification of interventions	3.1. Were intervention groups clearly defined?			Y	Video intervention defined.
	3.2. Was the information used to define intervention groups recorded at the start of the intervention?			N	Whether the participant falls into the intervention group was determined post intervention.
	3.3. Could classification of intervention status have been affected by knowledge of the outcome or risk of the outcome?			Y	Probably not.
	Risk of bias judgement			Serious
Bias due to deviations from intended interventions	4.1. Were there deviations from the intended intervention beyond what would be expected in usual practice?			N	No clear indication of deviation from the intervention
	4.2. If Y/PY to 4.1: Were these deviations from intended intervention unbalanced between groups and likely to have affected the outcome?			NA	NA
	4.3. Were important co-interventions balanced across intervention groups?			NA	NA
	4.4. Was the intervention implemented successfully for most participants?			NA	NA
	4.5. Did study participants adhere to the assigned intervention regimen?			NA	NA
	4.6. If N/PN to 4.3, 4.4 or 4.5: Was an appropriate analysis used to estimate the effect of starting and adhering to the intervention?			NA	NA
	Risk of bias judgement			Low
Bias due to missing data	5.1. Were outcome data available for all, or nearly all, participants?			N	Significant missing data - 1199/2252 excluded
	5.2. Were participants excluded due to missing data on intervention status?			Y	Participants who were not able to access the video were excluded
	5.3. Were participants excluded due to missing data on other variables needed for the analysis?			Y	Participants with incomplete data were exclucded
	5.4. If PN/N to 5.1, or Y/PY to 5.2 or 5.3: Are the proportion of participants and reasons for missing data similar across interventions?			NI	No information
	5.5. If PN/N to 5.1, or Y/PY to 5.2 or 5.3: Is there evidence that results were robust to the presence of missing data?			N	Unlikely given significant amount of missing data
	Risk of bias judgement			Serious
Bias in measurement of outcomes	6.1. Could the outcome measure have been influenced by knowledge of the intervention received?			Y	Knowing that the intervention is an ASMR video may affect individual's subjective ratings of mental health symptoms
	6.2. Were outcome assessors aware of the intervention received by study participants?			Y	The assessment is performed by the participants - they are aware of the interventions that they have received.
	6.3. Were the methods of outcome assessment comparable across intervention groups?			Y	Outcomes were assessed using validated scoring tools
	6.4. Were any systematic errors in measurement of the outcome related to intervention received?			N	The intervention should not introduce systematic errors in outcome measurement given they are validated scoring tools.
	Risk of bias judgement			Serious
Bias in selection of the reported result	7.1. ... multiple outcome measurements within the outcome domain?			N
	7.2. ... multiple analyses of the intervention-outcome relationship?			Y	Post hoc corrections were performed. Adjustment for co-variants were performed.
	7.3. ... different subgroups?			Y	Different subgroups based on whether mental health symptoms were present and whether they experience ASMR symptoms.
	Risk of bias judgement			Serious
Overall bias	Risk of bias judgement			Critical
Author Year	Tazeoglu 2022	Title	The effect of watching food videos on social media on increased appetite and food consumption	Assessor	HT/FC
Study design	Cross-sectional	Tools used	NIH Cross-sectional	Aim	assignment to intervention (the 'intention-to-treat' effect)
Experimental	Video	Comparator	N/A	Outcome	BMI/Weight
	Signalling question			Response	Comments
	1. Was the research question or objective in this paper clearly stated?			Y	Research objective clearly stated at the end of introduction
	2. Was the study population clearly specified and defined?			Y	Well defined study population
	3. Was the participation rate of eligible persons at least 50%?			Y	One thousand one hundred ninety-six (n=1196) people were contacted face-to-face the univerrsity campus during the study.
	4. Were all the subjects selected or recruited from the same or similar populations (including the same time period)? Were inclusion and exclusion criteria for being in the study prespecified and applied uniformly to all participants?			Y	Same university students
	5. Was a sample size justification, power description, or variance and effect estimates provided?			N	No clear indication of sample size analysis
	6. For the analyses in this paper, were the exposure(s) of interest measured prior to the outcome(s) being measured?			N	Cross sectional survey
	7. Was the timeframe sufficient so that one could reasonably expect to see an association between exposure and outcome if it existed?			Cannot determine	No indication of timeframe or how recently social media was used
	8. For exposures that can vary in amount or level, did the study examine different levels of the exposure as related to the outcome (e.g., categories of exposure, or exposure measured as continuous variable)?			N	Simple yes/ no to exposure (subjective)
	9. Were the exposure measures (independent variables) clearly defined, valid, reliable, and implemented consistently across all study participants?			N	Self assessment of social media use and time alongside subjective assessment of appetite nad emotions afterwards
	10. Was the exposure(s) assessed more than once over time?			N	Single point questionnaire
	11. Were the outcome measures (dependent variables) clearly defined, valid, reliable, and implemented consistently across all study participants?			N	No validated objective assessment
	12. Were the outcome assessors blinded to the exposure status of participants?			N	Self assessment
	13. Was loss to follow-up after baseline 20% or less?			NA	No follow up; Not applicable in this study
	14. Were key potential confounding variables measured and adjusted statistically for their impact on the relationship between exposure(s) and outcome(s)?			N	No assessment of confounders
Overall bias	Risk of bias judgement			Poor
Author Year	Shin 2025	Title	User Experiences and Effects of Expert-Led YouTube Mind-Body Interventions on Insomniacs: A Survey Study	Assessor	FC/TT
Study design	Cross-sectional	Tools used	NIH Cross-sectional	Aim	assignment to intervention (the 'intention-to-treat' effect)
Experimental	Video	Comparator	N/A	Outcome	Insomnia
	Signalling question			Response	Comments
	1. Was the research question or objective in this paper clearly stated?			Y	Research objective clearly stated at the end of introduction
	2. Was the study population clearly specified and defined?			Y	On the YouTube channel with clear eligibility criteria
	3. Was the participation rate of eligible persons at least 50%?			N	> 700,000 subscribers, but only 441 participants
	4. Were all the subjects selected or recruited from the same or similar populations (including the same time period)? Were inclusion and exclusion criteria for being in the study prespecified and applied uniformly to all participants?			Y
	5. Was a sample size justification, power description, or variance and effect estimates provided?			N
	6. For the analyses in this paper, were the exposure(s) of interest measured prior to the outcome(s) being measured?			Y	Participants watched the videos prior to survey delivery
	7. Was the timeframe sufficient so that one could reasonably expect to see an association between exposure and outcome if it existed?			CD	Some participants have watched the intervention for months to years, giving enough time to influence insomnia
	8. For exposures that can vary in amount or level, did the study examine different levels of the exposure as related to the outcome (e.g., categories of exposure, or exposure measured as continuous variable)?			Y	Frequency of YouTube use compared between those with improvement in insomnia and those that did not
	9. Were the exposure measures (independent variables) clearly defined, valid, reliable, and implemented consistently across all study participants?			Y	Participants were asked about their duration and frequency of watching the content
	10. Was the exposure(s) assessed more than once over time?			N	Single point questionnaire
	11. Were the outcome measures (dependent variables) clearly defined, valid, reliable, and implemented consistently across all study participants?			Y
	12. Were the outcome assessors blinded to the exposure status of participants?			N	Self assessment
	13. Was loss to follow-up after baseline 20% or less?			Not applicable	No follow-up relevant in this study
	14. Were key potential confounding variables measured and adjusted statistically for their impact on the relationship between exposure(s) and outcome(s)?			N	No assessement of their impact on the relationship between exposure(s) and outcome(s)
Overall bias	Risk of bias judgement			Fair
